# Supplementary material for: 3-[3-Methyl-4-(4-nitro­benzyl­idene­amino)-5-sulfanyl­idene-4,5-dihydro-1H-1,2,4-triazol-1-yl]-1,3-diphenyl­propan-1-one dichloro­methane monosolvate
Source: Acta Crystallogr Sect E Struct Rep Online. 2011 Oct 29;67(Pt 11):o3135. doi: 10.1107/S1600536811043777 (PMC3247519; doi:10.1107/S1600536811043777)
Supplement: Supplementary file 1 [file e-67-o3135-sup1.cif]

##############################################################################
#                                                                            #
# This CIF contains the data in a paper accepted for publication in          #
# Acta Crystallographica Section E. It conforms to the requirements of       #
# Notes for Authors for Acta Crystallographica Section E, and has been       #
# peer reviewed under the auspices of the IUCr Commission on Journals.       #
#                                                                            #
# Full details of the Crystallographic Information File format               #
# are given in the paper "The Crystallographic Information File (CIF):       #
# a New Standard Archive File for Crystallography" by S. R. Hall, F. H.      #
# Allen and I. D. Brown [Acta Cryst. (1991), A47, 655-685].                  #
#                                                                            #
# The current version of the core CIF dictionary is obtainable from          #
# ftp://ftp.iucr.org/pub/cif_core.dic.                                       #
#                                                                            #
# Software is freely available for graphical display of the structure(s)     #
# in this CIF. For information consult the CIF software page                 #
# http://www.iucr.org/resources/cif/software.                                #
#                                                                            #
# This file may be used for bona fide research purposes within the           #
# scientific community so long as proper attribution is given to the journal # 
# article from which it was obtained.                                        #
#                                                                            #
##############################################################################
data_global
_audit_creation_method     SHELXL97
_journal_date_recd_electronic     2011-08-15
_journal_date_accepted     2011-10-21
_journal_name_full     'Acta Crystallographica, Section E'
_journal_year     2011
_journal_volume     67
_journal_issue     11
_journal_page_first     o3135
_journal_page_last     o3135
_journal_paper_category     QO
_journal_coeditor_code     ZK2024
_publ_contact_author_name     'Dr Wei Wang'
_publ_contact_author_address
;
School of Perfume and Aroma Technology
Shanghai Institute of Technology
Shanghai 200235
People's Republic of China
;
_publ_contact_author_email     zhao_submit@yahoo.com.cn
_publ_contact_author_fax     ?
_publ_contact_author_phone     ?
_publ_section_title
;\
3-[3-Methyl-4-(4-nitrobenzylideneamino)-5-sulfanylidene-4,5-dihydro-1<i>H</i>-\
1,2,4-triazol-1-yl]-1,3-diphenylpropan-1-one dichloromethane monosolvate
;
loop_
    _publ_author_name
    _publ_author_address
    'Wei Wang'
;
School of Perfume and Aroma Technology
Shanghai Institute of Technology
Shanghai 200235
People's Republic of China
and School of Chemical Engineering
University of Science and Technology Liaoning
Anshan 114051
People's Republic of China
;
    'Wei-Min Jia'
;
School of Perfume and Aroma Technology
Shanghai Institute of Technology
Shanghai 200235
People's Republic of China
;
    'Chao Xu'
;
School of Chemical Engineering
University of Science and Technology Liaoning
Anshan 114051
People's Republic of China
;
    'Wen-Peng Wu'
;
School of Chemical Engineering
University of Science and Technology Liaoning
Anshan 114051
People's Republic of China
;
    'Qing-Lei Liu'
;
School of Perfume and Aroma Technology
Shanghai Institute of Technology
Shanghai 200235
People's Republic of China
;
data_I
_chemical_name_systematic
;
3-[3-Methyl-4-(4-nitrobenzylideneamino)-5-sulfanylidene-4,5-dihydro-1<i>H</i>-
1,2,4-triazol-1-yl]-1,3-diphenylpropan-1-one dichloromethane monosolvate
;
_chemical_name_common     ?
_chemical_formula_moiety     'C25 H21 N5 O3 S, C H2 Cl2'
_chemical_formula_sum     'C26 H23 Cl2 N5 O3 S'
_chemical_formula_structural     ?
_chemical_formula_analytical     ?
_chemical_formula_iupac     'C25 H21 N5 O3 S , C H2 Cl2'
_chemical_formula_weight     556.45
_chemical_melting_point     ?
_symmetry_cell_setting     triclinic
_symmetry_space_group_name_H-M     'P -1'
_symmetry_space_group_name_Hall     '-P 1'
loop_
    _symmetry_equiv_pos_as_xyz
    'x, y, z'
    '-x, -y, -z'
_cell_length_a     8.9880(13)
_cell_length_b     11.4440(15)
_cell_length_c     14.8604(18)
_cell_angle_alpha     70.212(11)
_cell_angle_beta     88.973(13)
_cell_angle_gamma     67.020(9)
_cell_volume     1312.6(3)
_cell_formula_units_Z     2
_cell_measurement_reflns_used     4632
_cell_measurement_theta_min     2.1
_cell_measurement_theta_max     27.9
_cell_measurement_temperature     113(2)
_exptl_crystal_description     prism
_exptl_crystal_colour     colourless
_exptl_crystal_size_max     0.26
_exptl_crystal_size_mid     0.24
_exptl_crystal_size_min     0.20
_exptl_crystal_density_diffrn     1.408
_exptl_crystal_density_meas     ?
_exptl_crystal_density_method     'not measured'
_exptl_crystal_F_000     576
_exptl_absorpt_coefficient_mu     0.365
_exptl_absorpt_correction_type     multi-scan
_exptl_absorpt_process_details     '(CrystalClear; Rigaku/MSC, 2005)'
_exptl_absorpt_correction_T_min     0.9110
_exptl_absorpt_correction_T_max     0.9305
_exptl_special_details
;
;
_diffrn_ambient_temperature     113(2)
_diffrn_radiation_type     'Mo K\a'
_diffrn_radiation_wavelength     0.71073
_diffrn_radiation_source     'rotating anode'
_diffrn_radiation_monochromator     multilayer
_diffrn_measurement_device_type     'Rigaku Saturn CCD'
_diffrn_measurement_method     '\f and \w'
_diffrn_detector_area_resol_mean     14.22
_diffrn_reflns_number     16932
_diffrn_reflns_av_R_equivalents     0.0346
_diffrn_reflns_av_sigmaI/netI     0.0523
_diffrn_reflns_theta_min     2.06
_diffrn_reflns_theta_max     27.85
_diffrn_reflns_theta_full     27.09
_diffrn_measured_fraction_theta_max     0.997
_diffrn_measured_fraction_theta_full     0.997
_diffrn_reflns_limit_h_min     -11
_diffrn_reflns_limit_h_max     11
_diffrn_reflns_limit_k_min     -15
_diffrn_reflns_limit_k_max     15
_diffrn_reflns_limit_l_min     -19
_diffrn_reflns_limit_l_max     18
_diffrn_standards_number     0
_diffrn_standards_interval_count     0
_diffrn_standards_interval_time     0
_diffrn_standards_decay_%     0
loop_
    _diffrn_standard_refln_index_h
    _diffrn_standard_refln_index_k
    _diffrn_standard_refln_index_l
    ? ? ?
_refine_special_details
;
Refinement of <i>F</i>^2^ against ALL reflections. The weighted <i>R</i>-factor
<i>wR</i> and goodness of fit <i>S</i> are based on <i>F</i>^2^, conventional
<i>R</i>-factors <i>R</i> are based on <i>F</i>, with <i>F</i> set to zero for
negative <i>F</i>^2^. The threshold expression of <i>F</i>^2^ >
\s(<i>F</i>^2^) is used only for calculating <i>R</i>-factors(gt) <i>etc</i>.
and is not relevant to the choice of reflections for refinement.
<i>R</i>-factors based on <i>F</i>^2^ are statistically about twice as large
as those based on <i>F</i>, and <i>R</i>-factors based on ALL data will be
even larger.
;
_reflns_number_total     6203
_reflns_number_gt     4100
_reflns_threshold_expression     I>2\s(I)
_refine_ls_structure_factor_coef     Fsqd
_refine_ls_matrix_type     full
_refine_ls_R_factor_all     0.0689
_refine_ls_R_factor_gt     0.0522
_refine_ls_wR_factor_gt     0.1487
_refine_ls_wR_factor_ref     0.1591
_refine_ls_goodness_of_fit_ref     1.067
_refine_ls_restrained_S_all     1.159
_refine_ls_number_reflns     6203
_refine_ls_number_parameters     396
_refine_ls_number_restraints     91
_refine_ls_hydrogen_treatment     constr
_refine_ls_weighting_scheme     calc
_refine_ls_weighting_details
            'w = 1/[\s^2^(Fo^2^)+(0.0904P)^2^+0.0000P] where P=(Fo^2^+2Fc^2^)/3'
_atom_sites_solution_hydrogens     geom
_atom_sites_solution_primary     direct
_atom_sites_solution_secondary     difmap
_refine_ls_shift/su_max     0.003
_refine_ls_shift/su_mean     0.000
_refine_diff_density_max     0.271
_refine_diff_density_min     -0.407
_refine_ls_extinction_method     none
_refine_ls_extinction_coef     ?
loop_
    _atom_type_symbol
    _atom_type_description
    _atom_type_scat_dispersion_real
    _atom_type_scat_dispersion_imag
    _atom_type_scat_source
    C C 0.0033 0.0016
; International Tables
Vol. C, Tables 4.2.6.8 and 6.1.1.4
;
    H H 0.0000 0.0000
; International Tables
Vol. C, Tables 4.2.6.8 and 6.1.1.4
;
    N N 0.0061 0.0033
; International Tables
Vol. C, Tables 4.2.6.8 and 6.1.1.4
;
    O O 0.0106 0.0106
; International Tables
Vol. C, Tables 4.2.6.8 and 6.1.1.4
;
    S S 0.1246 0.1246
; International Tables
Vol. C, Tables 4.2.6.8 and 6.1.1.4
;
    Cl Cl 0.1484 0.1585
; International Tables
Vol. C, Tables 4.2.6.8 and 6.1.1.4
;
_computing_data_collection     'CrystalClear (Rigaku/MSC, 2005)'
_computing_cell_refinement     'CrystalClear (Rigaku/MSC, 2005)'
_computing_data_reduction     'CrystalClear (Rigaku/MSC, 2005)'
_computing_structure_solution     'SHELXS97 (Sheldrick, 2008)'
_computing_structure_refinement     'SHELXL97 (Sheldrick, 2008)'
_computing_molecular_graphics     'SHELXTL (Sheldrick, 2008)'
_computing_publication_material     'CrystalStructure (Rigaku/MSC, 2007)'
loop_
    _atom_site_type_symbol
    _atom_site_label
    _atom_site_fract_x
    _atom_site_fract_y
    _atom_site_fract_z
    _atom_site_U_iso_or_equiv
    _atom_site_adp_type
    _atom_site_calc_flag
    _atom_site_refinement_flags
    _atom_site_occupancy
    _atom_site_symmetry_multiplicity
    _atom_site_disorder_assembly
    _atom_site_disorder_group
    S S1 0.48389(7) 0.55051(6) 0.09792(4) 0.03327(18) Uani d . 1 1 . .
    O O1 0.91577(19) 0.35679(16) 0.36980(12) 0.0382(4) Uani d . 1 1 . .
    O O2 -0.3675(2) 0.7421(2) -0.32320(14) 0.0570(5) Uani d . 1 1 . .
    O O3 -0.5429(2) 0.7897(2) -0.22653(14) 0.0565(5) Uani d . 1 1 . .
    N N1 0.4215(2) 0.54864(17) 0.27759(11) 0.0220(4) Uani d . 1 1 . .
    N N2 0.2982(2) 0.57257(18) 0.33400(12) 0.0252(4) Uani d . 1 1 . .
    N N4 0.0767(2) 0.63610(17) 0.12001(12) 0.0253(4) Uani d . 1 1 . .
    N N5 -0.4037(3) 0.75374(19) -0.24612(15) 0.0387(5) Uani d . 1 1 . .
    C C1 1.0752(3) 0.1110(2) 0.52278(17) 0.0316(5) Uani d . 1 1 . .
    H H1 1.1363 0.1371 0.4730 0.038 Uiso calc R 1 1 . .
    C C2 1.1508(3) -0.0061(2) 0.60281(18) 0.0376(6) Uani d . 1 1 . .
    H H2 1.2634 -0.0614 0.6072 0.045 Uiso calc R 1 1 . .
    C C3 1.0636(3) -0.0431(2) 0.67630(18) 0.0390(6) Uani d . 1 1 . .
    H H3 1.1169 -0.1228 0.7316 0.047 Uiso calc R 1 1 . .
    C C4 0.8977(3) 0.0356(2) 0.67000(17) 0.0401(6) Uani d . 1 1 . .
    H H4 0.8377 0.0097 0.7206 0.048 Uiso calc R 1 1 . .
    C C5 0.8204(3) 0.1531(2) 0.58855(16) 0.0320(5) Uani d . 1 1 . .
    H H5 0.7072 0.2070 0.5835 0.038 Uiso calc R 1 1 . .
    C C6 0.9085(2) 0.1913(2) 0.51510(15) 0.0262(4) Uani d . 1 1 . .
    C C7 0.8314(3) 0.3141(2) 0.42531(15) 0.0270(5) Uani d . 1 1 . .
    C C8 0.6478(2) 0.3800(2) 0.40255(15) 0.0270(5) Uani d . 1 1 . .
    H H8A 0.5998 0.3976 0.4596 0.032 Uiso calc R 1 1 . .
    H H8B 0.6098 0.3167 0.3888 0.032 Uiso calc R 1 1 . .
    C C9 0.5887(2) 0.5135(2) 0.31618(14) 0.0232(4) Uani d . 1 1 . .
    H H9 0.6596 0.4983 0.2650 0.028 Uiso calc R 1 1 . .
    C C10 0.5934(2) 0.6341(2) 0.33558(15) 0.0246(4) Uani d . 1 1 . .
    C C11 0.5370(3) 0.7600(2) 0.25927(17) 0.0331(5) Uani d . 1 1 . .
    H H11 0.5027 0.7664 0.1970 0.040 Uiso calc R 1 1 . .
    C C12 0.5308(3) 0.8754(3) 0.2736(2) 0.0440(6) Uani d . 1 1 . .
    H H12 0.4908 0.9606 0.2217 0.053 Uiso calc R 1 1 . .
    C C13 0.5833(3) 0.8658(3) 0.3641(2) 0.0469(7) Uani d . 1 1 . .
    H H13 0.5785 0.9446 0.3743 0.056 Uiso calc R 1 1 . .
    C C14 0.6420(3) 0.7426(3) 0.43870(19) 0.0406(6) Uani d . 1 1 . .
    H H14 0.6787 0.7362 0.5004 0.049 Uiso calc R 1 1 . .
    C C15 0.6480(3) 0.6268(2) 0.42456(16) 0.0284(5) Uani d . 1 1 . .
    H H15 0.6902 0.5417 0.4766 0.034 Uiso calc R 1 1 . .
    C C16 0.3708(2) 0.56787(19) 0.18648(14) 0.0228(4) Uani d . 1 1 . .
    N N3 0.2032(2) 0.60395(16) 0.18804(12) 0.0223(4) Uani d . 1 1 . .
    C C17 0.1673(2) 0.6053(2) 0.27919(14) 0.0249(4) Uani d . 1 1 . .
    C C18 0.0009(3) 0.6404(3) 0.30726(17) 0.0363(5) Uani d . 1 1 . .
    H H18A 0.0046 0.6354 0.3744 0.054 Uiso calc R 1 1 . .
    H H18B -0.0412 0.5762 0.3008 0.054 Uiso calc R 1 1 . .
    H H18C -0.0707 0.7329 0.2652 0.054 Uiso calc R 1 1 . .
    C C19 0.1070(3) 0.6337(2) 0.03578(15) 0.0275(5) Uani d . 1 1 . .
    H H19 0.2148 0.6118 0.0195 0.033 Uiso calc R 1 1 . .
    C C20 -0.0282(3) 0.6655(2) -0.03495(15) 0.0264(5) Uani d . 1 1 . .
    C C21 0.0061(3) 0.6678(2) -0.12770(16) 0.0303(5) Uani d . 1 1 . .
    H H21 0.1140 0.6493 -0.1430 0.036 Uiso calc R 1 1 . .
    C C22 -0.1174(3) 0.6972(2) -0.19751(16) 0.0318(5) Uani d . 1 1 . .
    H H22 -0.0955 0.6998 -0.2608 0.038 Uiso calc R 1 1 . .
    C C23 -0.2716(3) 0.7224(2) -0.17278(15) 0.0297(5) Uani d . 1 1 . .
    C C24 -0.3097(3) 0.7184(2) -0.08119(16) 0.0324(5) Uani d . 1 1 . .
    H H24 -0.4176 0.7352 -0.0662 0.039 Uiso calc R 1 1 . .
    C C25 -0.1863(3) 0.6893(2) -0.01263(16) 0.0311(5) Uani d . 1 1 . .
    H H25 -0.2093 0.6855 0.0507 0.037 Uiso calc R 1 1 . .
    Cl Cl1 0.8120(5) 1.0389(4) -0.0808(3) 0.0362(8) Uani d PDU 0.271(3) 1 A -1
    Cl Cl2 0.7811(5) 1.0728(4) 0.0934(3) 0.0640(12) Uani d PDU 0.271(3) 1 A -1
    C C26 0.6696(14) 1.0852(19) -0.0030(9) 0.094(3) Uani d PDU 0.271(3) 1 A -1
    H H26A 0.5868 1.1794 -0.0348 0.112 Uiso calc PR 0.271(3) 1 A -1
    H H26B 0.6137 1.0229 0.0170 0.112 Uiso calc PR 0.271(3) 1 A -1
    C C27 0.7212(11) 0.9953(13) 0.0241(7) 0.094(3) Uani d PDU 0.3884(18) 1 B -2
    H H27A 0.7977 0.9021 0.0305 0.112 Uiso calc PR 0.3884(18) 1 B -2
    H H27B 0.7413 1.0585 -0.0343 0.112 Uiso calc PR 0.3884(18) 1 B -2
    Cl Cl3 0.5337(2) 1.0078(2) 0.00310(16) 0.0435(6) Uani d PDU 0.3884(18) 1 B
                                                                              -2
    Cl Cl4 0.7722(3) 1.0250(3) 0.11800(18) 0.0621(7) Uani d PDU 0.3884(18) 1 B
                                                                              -2
    C C28 0.9267(13) 0.9766(13) 0.0362(7) 0.079(4) Uani d PDU 0.298(2) 1 C -3
    H H28A 0.9329 0.8830 0.0550 0.095 Uiso calc PR 0.298(2) 1 C -3
    H H28B 0.8410 1.0225 0.0705 0.095 Uiso calc PR 0.298(2) 1 C -3
    Cl Cl6 1.1012(7) 0.9588(6) 0.0885(4) 0.0887(19) Uani d PDU 0.298(2) 1 C -3
    Cl Cl5 0.8513(7) 1.0491(5) -0.0756(4) 0.0586(13) Uani d PDU 0.298(2) 1 C -3
    Cl Cl7 1.0305(17) 0.9999(14) -0.0990(9) 0.0362(8) Uani d PDU 0.0424(15) 1 D
                                                                              -4
    Cl Cl8 1.176(3) 1.000(2) 0.0685(12) 0.0362(8) Uani d PDU 0.0424(15) 1 D -4
    C C29 1.185(7) 0.908(4) -0.004(4) 0.079(4) Uani d PDU 0.0424(15) 1 D -4
    H H29A 1.2915 0.8843 -0.0290 0.095 Uiso calc PR 0.0424(15) 1 D -4
    H H29B 1.1758 0.8219 0.0345 0.095 Uiso calc PR 0.0424(15) 1 D -4
loop_
    _atom_site_aniso_label
    _atom_site_aniso_U_11
    _atom_site_aniso_U_22
    _atom_site_aniso_U_33
    _atom_site_aniso_U_12
    _atom_site_aniso_U_13
    _atom_site_aniso_U_23
    S1 0.0257(3) 0.0509(4) 0.0245(3) -0.0139(3) 0.0057(2) -0.0174(3)
    O1 0.0242(8) 0.0376(9) 0.0401(9) -0.0080(7) 0.0043(7) -0.0043(8)
    O2 0.0592(13) 0.0715(13) 0.0390(11) -0.0221(11) -0.0150(9) -0.0229(10)
    O3 0.0368(11) 0.0656(13) 0.0511(12) -0.0185(10) -0.0200(9) -0.0036(10)
    N1 0.0193(8) 0.0270(9) 0.0185(8) -0.0089(7) 0.0019(6) -0.0073(7)
    N2 0.0218(8) 0.0323(9) 0.0213(8) -0.0107(7) 0.0031(7) -0.0098(8)
    N4 0.0229(9) 0.0259(9) 0.0234(9) -0.0079(7) -0.0056(7) -0.0065(7)
    N5 0.0428(13) 0.0293(10) 0.0365(12) -0.0141(9) -0.0164(10) -0.0029(9)
    C1 0.0258(11) 0.0290(11) 0.0397(13) -0.0120(9) -0.0047(10) -0.0106(10)
    C2 0.0275(12) 0.0291(12) 0.0502(15) -0.0093(10) -0.0122(11) -0.0088(11)
    C3 0.0400(14) 0.0278(12) 0.0373(13) -0.0088(11) -0.0169(11) -0.0024(10)
    C4 0.0469(15) 0.0356(13) 0.0289(12) -0.0140(12) -0.0045(11) -0.0039(11)
    C5 0.0299(12) 0.0309(11) 0.0284(11) -0.0067(10) -0.0033(9) -0.0090(10)
    C6 0.0241(10) 0.0240(10) 0.0291(11) -0.0086(9) -0.0046(9) -0.0092(9)
    C7 0.0244(10) 0.0265(10) 0.0292(11) -0.0091(9) 0.0017(9) -0.0102(9)
    C8 0.0232(10) 0.0259(10) 0.0277(11) -0.0104(9) -0.0010(8) -0.0043(9)
    C9 0.0170(9) 0.0270(10) 0.0213(10) -0.0075(8) -0.0002(8) -0.0050(8)
    C10 0.0185(9) 0.0289(11) 0.0269(10) -0.0110(8) 0.0031(8) -0.0090(9)
    C11 0.0350(12) 0.0322(12) 0.0311(12) -0.0174(10) -0.0005(10) -0.0058(10)
    C12 0.0467(15) 0.0329(13) 0.0494(16) -0.0211(12) 0.0000(12) -0.0055(12)
    C13 0.0467(15) 0.0402(14) 0.0666(19) -0.0257(12) 0.0034(14) -0.0248(14)
    C14 0.0380(13) 0.0565(16) 0.0431(14) -0.0270(12) 0.0052(11) -0.0275(13)
    C15 0.0243(10) 0.0351(12) 0.0259(11) -0.0135(9) 0.0025(9) -0.0095(9)
    C16 0.0223(10) 0.0215(10) 0.0231(10) -0.0084(8) -0.0002(8) -0.0068(8)
    N3 0.0202(8) 0.0246(9) 0.0206(8) -0.0082(7) 0.0001(7) -0.0073(7)
    C17 0.0244(10) 0.0293(11) 0.0211(10) -0.0116(9) 0.0029(8) -0.0083(9)
    C18 0.0237(11) 0.0567(15) 0.0323(12) -0.0167(11) 0.0073(9) -0.0204(12)
    C19 0.0260(11) 0.0267(11) 0.0271(11) -0.0102(9) -0.0011(9) -0.0068(9)
    C20 0.0283(11) 0.0227(10) 0.0242(10) -0.0095(9) -0.0038(9) -0.0043(9)
    C21 0.0310(11) 0.0334(11) 0.0263(11) -0.0145(10) 0.0004(9) -0.0088(9)
    C22 0.0378(13) 0.0306(11) 0.0243(11) -0.0139(10) -0.0026(9) -0.0063(9)
    C23 0.0349(12) 0.0217(10) 0.0256(11) -0.0105(9) -0.0122(9) -0.0007(9)
    C24 0.0265(11) 0.0318(12) 0.0346(12) -0.0101(10) -0.0023(9) -0.0088(10)
    C25 0.0299(11) 0.0339(12) 0.0254(11) -0.0113(10) -0.0012(9) -0.0078(10)
    Cl1 0.0368(10) 0.0373(10) 0.0345(9) -0.0143(6) 0.0046(6) -0.0140(6)
    Cl2 0.0677(15) 0.0600(14) 0.0678(15) -0.0239(10) 0.0039(9) -0.0294(10)
    C26 0.094(3) 0.093(3) 0.093(3) -0.0377(14) 0.0128(9) -0.0339(13)
    C27 0.094(3) 0.093(3) 0.093(3) -0.0377(14) 0.0128(9) -0.0339(13)
    Cl3 0.0459(10) 0.0446(8) 0.0421(7) -0.0168(7) 0.0075(8) -0.0201(6)
    Cl4 0.0617(10) 0.0766(11) 0.0486(10) -0.0279(8) 0.0057(7) -0.0234(8)
    C28 0.079(4) 0.079(4) 0.079(4) -0.0324(16) 0.0104(9) -0.0286(15)
    Cl6 0.089(2) 0.088(2) 0.090(2) -0.0372(12) 0.0078(10) -0.0314(11)
    Cl5 0.0574(16) 0.0577(15) 0.0607(15) -0.0229(10) 0.0094(10) -0.0221(10)
    Cl7 0.0368(10) 0.0373(10) 0.0345(9) -0.0143(6) 0.0046(6) -0.0140(6)
    Cl8 0.0368(10) 0.0373(10) 0.0345(9) -0.0143(6) 0.0046(6) -0.0140(6)
    C29 0.079(4) 0.079(4) 0.079(4) -0.0324(16) 0.0104(9) -0.0286(15)
_geom_special_details
;
All e.s.d.'s (except the e.s.d. in the dihedral angle between two l.s. planes)
are estimated using the full covariance matrix. The cell e.s.d.'s are taken
into account individually in the estimation of e.s.d.'s in distances, angles
and torsion angles; correlations between e.s.d.'s in cell parameters are only
used when they are defined by crystal symmetry. An approximate (isotropic)
treatment of cell e.s.d.'s is used for estimating e.s.d.'s involving l.s.
planes.
;
loop_
    _geom_bond_atom_site_label_1
    _geom_bond_atom_site_label_2
    _geom_bond_site_symmetry_2
    _geom_bond_distance
    _geom_bond_publ_flag
    S1 C16 . 1.666(2) ?
    O1 C7 . 1.220(3) ?
    O2 N5 . 1.221(3) ?
    O3 N5 . 1.219(3) ?
    N1 C16 . 1.353(2) ?
    N1 N2 . 1.375(2) ?
    N1 C9 . 1.467(2) ?
    N2 C17 . 1.293(3) ?
    N4 C19 . 1.283(3) ?
    N4 N3 . 1.383(2) ?
    N5 C23 . 1.475(3) ?
    C1 C2 . 1.383(3) ?
    C1 C6 . 1.401(3) ?
    C1 H1 . 0.9500 ?
    C2 C3 . 1.379(4) ?
    C2 H2 . 0.9500 ?
    C3 C4 . 1.394(4) ?
    C3 H3 . 0.9500 ?
    C4 C5 . 1.398(3) ?
    C4 H4 . 0.9500 ?
    C5 C6 . 1.388(3) ?
    C5 H5 . 0.9500 ?
    C6 C7 . 1.496(3) ?
    C7 C8 . 1.510(3) ?
    C8 C9 . 1.525(3) ?
    C8 H8A . 0.9900 ?
    C8 H8B . 0.9900 ?
    C9 C10 . 1.518(3) ?
    C9 H9 . 1.0000 ?
    C10 C15 . 1.383(3) ?
    C10 C11 . 1.401(3) ?
    C11 C12 . 1.388(3) ?
    C11 H11 . 0.9500 ?
    C12 C13 . 1.386(4) ?
    C12 H12 . 0.9500 ?
    C13 C14 . 1.370(4) ?
    C13 H13 . 0.9500 ?
    C14 C15 . 1.391(3) ?
    C14 H14 . 0.9500 ?
    C15 H15 . 0.9500 ?
    C16 N3 . 1.399(2) ?
    N3 C17 . 1.391(2) ?
    C17 C18 . 1.481(3) ?
    C18 H18A . 0.9800 ?
    C18 H18B . 0.9800 ?
    C18 H18C . 0.9800 ?
    C19 C20 . 1.469(3) ?
    C19 H19 . 0.9500 ?
    C20 C25 . 1.394(3) ?
    C20 C21 . 1.401(3) ?
    C21 C22 . 1.391(3) ?
    C21 H21 . 0.9500 ?
    C22 C23 . 1.371(3) ?
    C22 H22 . 0.9500 ?
    C23 C24 . 1.388(3) ?
    C24 C25 . 1.379(3) ?
    C24 H24 . 0.9500 ?
    C25 H25 . 0.9500 ?
    Cl1 C26 . 1.757(9) ?
    Cl2 C26 . 1.696(9) ?
    C26 H26A . 0.9900 ?
    C26 H26B . 0.9900 ?
    C27 Cl4 . 1.656(8) ?
    C27 Cl3 . 1.661(8) ?
    C27 H27A . 0.9900 ?
    C27 H27B . 0.9900 ?
    C28 Cl5 . 1.606(8) ?
    C28 Cl6 . 1.671(8) ?
    C28 H28A . 0.9900 ?
    C28 H28B . 0.9900 ?
    Cl7 C29 . 1.718(11) ?
    Cl8 C29 . 1.723(11) ?
    C29 H29A . 0.9900 ?
    C29 H29B . 0.9900 ?
loop_
    _geom_angle_atom_site_label_1
    _geom_angle_atom_site_label_2
    _geom_angle_atom_site_label_3
    _geom_angle_site_symmetry_1
    _geom_angle_site_symmetry_3
    _geom_angle
    _geom_angle_publ_flag
    C16 N1 N2 . . 113.97(16) ?
    C16 N1 C9 . . 125.89(17) ?
    N2 N1 C9 . . 120.04(16) ?
    C17 N2 N1 . . 105.18(16) ?
    C19 N4 N3 . . 119.39(18) ?
    O3 N5 O2 . . 123.6(2) ?
    O3 N5 C23 . . 118.3(2) ?
    O2 N5 C23 . . 118.2(2) ?
    C2 C1 C6 . . 120.0(2) ?
    C2 C1 H1 . . 120.0 ?
    C6 C1 H1 . . 120.0 ?
    C3 C2 C1 . . 120.3(2) ?
    C3 C2 H2 . . 119.9 ?
    C1 C2 H2 . . 119.9 ?
    C2 C3 C4 . . 120.5(2) ?
    C2 C3 H3 . . 119.8 ?
    C4 C3 H3 . . 119.8 ?
    C3 C4 C5 . . 119.3(2) ?
    C3 C4 H4 . . 120.3 ?
    C5 C4 H4 . . 120.3 ?
    C6 C5 C4 . . 120.2(2) ?
    C6 C5 H5 . . 119.9 ?
    C4 C5 H5 . . 119.9 ?
    C5 C6 C1 . . 119.6(2) ?
    C5 C6 C7 . . 122.49(19) ?
    C1 C6 C7 . . 117.9(2) ?
    O1 C7 C6 . . 120.42(19) ?
    O1 C7 C8 . . 120.74(19) ?
    C6 C7 C8 . . 118.78(18) ?
    C7 C8 C9 . . 111.96(17) ?
    C7 C8 H8A . . 109.2 ?
    C9 C8 H8A . . 109.2 ?
    C7 C8 H8B . . 109.2 ?
    C9 C8 H8B . . 109.2 ?
    H8A C8 H8B . . 107.9 ?
    N1 C9 C10 . . 108.68(16) ?
    N1 C9 C8 . . 109.28(16) ?
    C10 C9 C8 . . 115.60(17) ?
    N1 C9 H9 . . 107.7 ?
    C10 C9 H9 . . 107.7 ?
    C8 C9 H9 . . 107.7 ?
    C15 C10 C11 . . 118.4(2) ?
    C15 C10 C9 . . 123.63(18) ?
    C11 C10 C9 . . 118.01(19) ?
    C12 C11 C10 . . 120.7(2) ?
    C12 C11 H11 . . 119.6 ?
    C10 C11 H11 . . 119.6 ?
    C13 C12 C11 . . 119.7(2) ?
    C13 C12 H12 . . 120.1 ?
    C11 C12 H12 . . 120.1 ?
    C14 C13 C12 . . 120.1(2) ?
    C14 C13 H13 . . 120.0 ?
    C12 C13 H13 . . 120.0 ?
    C13 C14 C15 . . 120.3(2) ?
    C13 C14 H14 . . 119.8 ?
    C15 C14 H14 . . 119.8 ?
    C10 C15 C14 . . 120.8(2) ?
    C10 C15 H15 . . 119.6 ?
    C14 C15 H15 . . 119.6 ?
    N1 C16 N3 . . 101.95(16) ?
    N1 C16 S1 . . 127.61(15) ?
    N3 C16 S1 . . 130.44(15) ?
    N4 N3 C17 . . 118.17(16) ?
    N4 N3 C16 . . 133.38(17) ?
    C17 N3 C16 . . 108.45(16) ?
    N2 C17 N3 . . 110.44(18) ?
    N2 C17 C18 . . 125.88(19) ?
    N3 C17 C18 . . 123.68(18) ?
    C17 C18 H18A . . 109.5 ?
    C17 C18 H18B . . 109.5 ?
    H18A C18 H18B . . 109.5 ?
    C17 C18 H18C . . 109.5 ?
    H18A C18 H18C . . 109.5 ?
    H18B C18 H18C . . 109.5 ?
    N4 C19 C20 . . 118.7(2) ?
    N4 C19 H19 . . 120.7 ?
    C20 C19 H19 . . 120.7 ?
    C25 C20 C21 . . 119.3(2) ?
    C25 C20 C19 . . 122.8(2) ?
    C21 C20 C19 . . 117.8(2) ?
    C22 C21 C20 . . 120.2(2) ?
    C22 C21 H21 . . 119.9 ?
    C20 C21 H21 . . 119.9 ?
    C23 C22 C21 . . 118.4(2) ?
    C23 C22 H22 . . 120.8 ?
    C21 C22 H22 . . 120.8 ?
    C22 C23 C24 . . 123.1(2) ?
    C22 C23 N5 . . 118.9(2) ?
    C24 C23 N5 . . 118.0(2) ?
    C25 C24 C23 . . 118.0(2) ?
    C25 C24 H24 . . 121.0 ?
    C23 C24 H24 . . 121.0 ?
    C24 C25 C20 . . 120.9(2) ?
    C24 C25 H25 . . 119.5 ?
    C20 C25 H25 . . 119.5 ?
    Cl2 C26 Cl1 . . 104.9(6) ?
    Cl2 C26 H26A . . 110.8 ?
    Cl1 C26 H26A . . 110.8 ?
    Cl2 C26 H26B . . 110.8 ?
    Cl1 C26 H26B . . 110.8 ?
    H26A C26 H26B . . 108.8 ?
    Cl4 C27 Cl3 . . 119.9(6) ?
    Cl4 C27 H27A . . 107.4 ?
    Cl3 C27 H27A . . 107.3 ?
    Cl4 C27 H27B . . 107.4 ?
    Cl3 C27 H27B . . 107.4 ?
    H27A C27 H27B . . 106.9 ?
    Cl5 C28 Cl6 . . 128.9(7) ?
    Cl5 C28 H28A . . 105.1 ?
    Cl6 C28 H28A . . 105.1 ?
    Cl5 C28 H28B . . 105.1 ?
    Cl6 C28 H28B . . 105.1 ?
    H28A C28 H28B . . 105.9 ?
    Cl7 C29 Cl8 . . 110.7(10) ?
    Cl7 C29 H29A . . 109.5 ?
    Cl8 C29 H29A . . 109.5 ?
    Cl7 C29 H29B . . 109.5 ?
    Cl8 C29 H29B . . 109.5 ?
    H29A C29 H29B . . 108.1 ?
loop_
    _geom_torsion_atom_site_label_1
    _geom_torsion_atom_site_label_2
    _geom_torsion_atom_site_label_3
    _geom_torsion_atom_site_label_4
    _geom_torsion_site_symmetry_1
    _geom_torsion_site_symmetry_2
    _geom_torsion_site_symmetry_3
    _geom_torsion_site_symmetry_4
    _geom_torsion
    _geom_torsion_publ_flag
    C16 N1 N2 C17 . . . . 1.0(2) ?
    C9 N1 N2 C17 . . . . 177.73(17) ?
    C6 C1 C2 C3 . . . . -1.3(3) ?
    C1 C2 C3 C4 . . . . 1.2(4) ?
    C2 C3 C4 C5 . . . . -0.3(4) ?
    C3 C4 C5 C6 . . . . -0.4(4) ?
    C4 C5 C6 C1 . . . . 0.3(3) ?
    C4 C5 C6 C7 . . . . 178.5(2) ?
    C2 C1 C6 C5 . . . . 0.5(3) ?
    C2 C1 C6 C7 . . . . -177.69(19) ?
    C5 C6 C7 O1 . . . . 168.2(2) ?
    C1 C6 C7 O1 . . . . -13.7(3) ?
    C5 C6 C7 C8 . . . . -14.6(3) ?
    C1 C6 C7 C8 . . . . 163.60(19) ?
    O1 C7 C8 C9 . . . . -10.1(3) ?
    C6 C7 C8 C9 . . . . 172.62(18) ?
    C16 N1 C9 C10 . . . . 111.5(2) ?
    N2 N1 C9 C10 . . . . -64.8(2) ?
    C16 N1 C9 C8 . . . . -121.6(2) ?
    N2 N1 C9 C8 . . . . 62.1(2) ?
    C7 C8 C9 N1 . . . . 161.13(17) ?
    C7 C8 C9 C10 . . . . -75.9(2) ?
    N1 C9 C10 C15 . . . . 123.7(2) ?
    C8 C9 C10 C15 . . . . 0.4(3) ?
    N1 C9 C10 C11 . . . . -55.4(2) ?
    C8 C9 C10 C11 . . . . -178.63(18) ?
    C15 C10 C11 C12 . . . . -2.3(3) ?
    C9 C10 C11 C12 . . . . 176.8(2) ?
    C10 C11 C12 C13 . . . . 1.0(4) ?
    C11 C12 C13 C14 . . . . 0.4(4) ?
    C12 C13 C14 C15 . . . . -0.6(4) ?
    C11 C10 C15 C14 . . . . 2.1(3) ?
    C9 C10 C15 C14 . . . . -176.9(2) ?
    C13 C14 C15 C10 . . . . -0.8(4) ?
    N2 N1 C16 N3 . . . . -1.2(2) ?
    C9 N1 C16 N3 . . . . -177.65(17) ?
    N2 N1 C16 S1 . . . . 179.26(15) ?
    C9 N1 C16 S1 . . . . 2.8(3) ?
    C19 N4 N3 C17 . . . . -179.04(18) ?
    C19 N4 N3 C16 . . . . 1.0(3) ?
    N1 C16 N3 N4 . . . . -179.15(19) ?
    S1 C16 N3 N4 . . . . 0.4(3) ?
    N1 C16 N3 C17 . . . . 0.9(2) ?
    S1 C16 N3 C17 . . . . -179.57(16) ?
    N1 N2 C17 N3 . . . . -0.4(2) ?
    N1 N2 C17 C18 . . . . 179.9(2) ?
    N4 N3 C17 N2 . . . . 179.70(17) ?
    C16 N3 C17 N2 . . . . -0.3(2) ?
    N4 N3 C17 C18 . . . . -0.5(3) ?
    C16 N3 C17 C18 . . . . 179.4(2) ?
    N3 N4 C19 C20 . . . . 178.82(17) ?
    N4 C19 C20 C25 . . . . -4.4(3) ?
    N4 C19 C20 C21 . . . . 177.44(19) ?
    C25 C20 C21 C22 . . . . 1.7(3) ?
    C19 C20 C21 C22 . . . . 179.93(19) ?
    C20 C21 C22 C23 . . . . -0.5(3) ?
    C21 C22 C23 C24 . . . . -0.7(3) ?
    C21 C22 C23 N5 . . . . 179.95(19) ?
    O3 N5 C23 C22 . . . . -172.5(2) ?
    O2 N5 C23 C22 . . . . 7.6(3) ?
    O3 N5 C23 C24 . . . . 8.2(3) ?
    O2 N5 C23 C24 . . . . -171.8(2) ?
    C22 C23 C24 C25 . . . . 0.8(3) ?
    N5 C23 C24 C25 . . . . -179.88(19) ?
    C23 C24 C25 C20 . . . . 0.4(3) ?
    C21 C20 C25 C24 . . . . -1.6(3) ?
    C19 C20 C25 C24 . . . . -179.8(2) ?
loop_
    _geom_hbond_atom_site_label_D
    _geom_hbond_atom_site_label_H
    _geom_hbond_atom_site_label_A
    _geom_hbond_site_symmetry_A
    _geom_hbond_distance_DH
    _geom_hbond_distance_HA
    _geom_hbond_distance_DA
    _geom_hbond_angle_DHA
    _geom_hbond_publ_flag
    C19 H19 S1 . 0.95 2.43 3.199(3) 137 yes
    C18 H18B O1 1_455 0.98 2.55 3.443(4) 152 yes
    C22 H22 O1 2_665 0.95 2.34 3.202(3) 151 yes
