# Supplementary material for: 3-[3-Methyl-4-(4-nitro­benzyl­idene­amino)-5-sulfanyl­idene-4,5-dihydro-1H-1,2,4-triazol-1-yl]-1,3-diphenyl­propan-1-one dichloro­methane monosolvate
Source: Acta Crystallogr Sect E Struct Rep Online. 2011 Oct 29;67(Pt 11):o3135. doi: 10.1107/S1600536811043777 (PMC3247519; doi:10.1107/S1600536811043777)
Supplement: Supplementary file 2 [file e-67-o3135-Isup2.hkl]

# 
# h,k,l, Fc-squared, Fo-squared, sigma(Fo-squared) and status flag 
# 
data_I
_shelx_title ' shelx in P-1' 
_shelx_refln_list_code          4 
_shelx_F_calc_maximum      109.17 
_exptl_crystal_F_000       576.00 
_reflns_d_resolution_high  0.7607 
 
loop_ 
 _symmetry_equiv_pos_as_xyz 
 'x, y, z' 
 '-x, -y, -z' 
 
_cell_length_a     8.9880 
_cell_length_b    11.4440 
_cell_length_c    14.8604 
_cell_angle_alpha  70.212 
_cell_angle_beta   88.973 
_cell_angle_gamma  67.020 
 
_shelx_F_squared_multiplier     1.000 
 
loop_ 
 _refln_index_h 
 _refln_index_k 
 _refln_index_l 
 _refln_F_squared_calc 
 _refln_F_squared_meas 
 _refln_F_squared_sigma 
 _refln_observed_status 
   1   0   0      115.15      146.62      2.83 o 
   2   0   0     2950.43     3411.39     72.24 o 
   3   0   0     1506.01     1337.02     49.36 o 
   4   0   0      593.46      737.53     11.18 o 
   5   0   0        5.65        3.66      1.36 o 
   6   0   0       37.10       31.41      2.80 o 
   7   0   0      150.39      142.51      6.90 o 
   8   0   0        9.76        3.23      1.93 o 
   9   0   0       16.00        6.55      6.04 o 
  10   0   0      119.68      148.44      9.54 o 
 -10   1   0       12.05       10.60     18.65 o 
  -9   1   0       52.06       63.24      7.60 o 
  -8   1   0        5.10        6.67      4.34 o 
  -7   1   0        7.72        6.20      3.78 o 
  -6   1   0       23.47       15.55      2.83 o 
  -5   1   0       44.78       44.66      3.41 o 
  -4   1   0       27.91       23.28      1.80 o 
  -3   1   0     1231.20     1381.62     14.98 o 
  -2   1   0     9171.01     9732.65     92.58 o 
  -1   1   0     2216.76     2371.16     23.24 o 
   0   1   0     1182.19     1585.25     15.17 o 
   1   1   0     2721.68     2596.27    103.65 o 
   2   1   0     3437.87     3938.98     31.76 o 
   3   1   0     2449.48     2568.83     27.98 o 
   4   1   0       20.14       28.87      2.26 o 
   5   1   0        0.13       13.03      2.35 o 
   6   1   0      327.82      313.04      9.23 o 
   7   1   0       60.12       45.23      3.34 o 
   8   1   0      329.96      314.51     13.20 o 
   9   1   0        0.36        4.07      2.48 o 
  10   1   0      317.00      315.65     24.33 o 
  11   1   0        0.01        1.91      2.39 o 
  -9   2   0       40.37       29.32      5.74 o 
  -8   2   0       40.11       18.18     11.97 o 
  -7   2   0       15.37       22.15      6.52 o 
  -6   2   0        8.35        6.46      2.88 o 
  -5   2   0        2.78        3.95      1.60 o 
  -4   2   0      246.97      169.04      5.90 o 
  -3   2   0      153.04      144.26      4.75 o 
  -2   2   0        0.03        1.96      0.62 o 
  -1   2   0       60.74       69.94      4.72 o 
   0   2   0      412.45      281.99      5.14 o 
   1   2   0       48.21       95.02      2.40 o 
   2   2   0       11.78       22.18      1.34 o 
   3   2   0     6244.26     6586.78     33.57 o 
   4   2   0      164.62      125.65      4.58 o 
   5   2   0      328.80      311.48     10.41 o 
   6   2   0       62.14       63.80      5.32 o 
   7   2   0       84.21       82.51      6.36 o 
   8   2   0      110.49      112.90      8.55 o 
   9   2   0       13.38        8.10      3.14 o 
  10   2   0      141.46      195.30     13.66 o 
  11   2   0       90.28       78.00      8.44 o 
  -9   3   0        7.39       11.74     13.12 o 
  -8   3   0       34.41       41.42      4.82 o 
  -7   3   0       21.46       14.04     10.18 o 
  -6   3   0       32.48       30.58      4.00 o 
  -5   3   0       83.19       80.58      4.23 o 
  -4   3   0       44.97       52.76      3.88 o 
  -3   3   0        5.24        6.85      1.79 o 
  -2   3   0      299.91      247.22      3.21 o 
  -1   3   0       40.48       37.37      1.48 o 
   0   3   0     9989.17    11093.64     68.49 o 
   2   3   0      480.58      442.79      6.56 o 
   3   3   0      538.52      691.11     18.75 o 
   4   3   0      320.73      278.55      4.86 o 
   5   3   0        4.57        7.26      2.28 o 
   6   3   0      124.18      122.07      9.88 o 
   7   3   0       10.48       10.14      3.93 o 
   8   3   0       41.05       34.77      4.32 o 
   9   3   0       61.46       59.33      4.37 o 
  10   3   0       76.36       65.17     19.45 o 
  11   3   0      242.52      304.19     22.94 o 
  -8   4   0        0.20        4.03      5.55 o 
  -7   4   0      166.85      170.76     11.79 o 
  -6   4   0       34.73       27.36      7.22 o 
  -5   4   0        0.20        0.66      0.84 o 
  -4   4   0       13.62       10.21      3.03 o 
  -3   4   0       49.94       47.24      2.17 o 
  -2   4   0      947.19      920.93      8.93 o 
  -1   4   0     1040.00      922.52     15.34 o 
   0   4   0       39.70       29.47      1.76 o 
   1   4   0     6004.86     7236.48     41.82 o 
   2   4   0     1168.85     1110.11     12.48 o 
   3   4   0      564.64      514.12      6.41 o 
   4   4   0      128.68      127.99      7.20 o 
   5   4   0      271.30      282.87     11.47 o 
   6   4   0      172.26      153.84      9.12 o 
   7   4   0       16.18       22.30      7.01 o 
   8   4   0       69.55       68.22      6.47 o 
   9   4   0       56.45       52.31      8.13 o 
  10   4   0        0.19        2.55      1.68 o 
  11   4   0      271.36      293.92     14.60 o 
  -8   5   0        0.19        1.77      6.79 o 
  -7   5   0      136.65      141.15     16.49 o 
  -6   5   0       17.92       19.67      4.23 o 
  -5   5   0      113.35       99.22      7.78 o 
  -4   5   0       89.99       59.45      3.13 o 
  -3   5   0       99.51      110.06      4.48 o 
  -2   5   0       19.55       23.48      1.98 o 
  -1   5   0       68.15       57.94      2.52 o 
   0   5   0      670.70      650.12      8.45 o 
   1   5   0        5.84        3.85      1.06 o 
   2   5   0        6.46        8.52      2.38 o 
   3   5   0      262.31      229.08      7.56 o 
   4   5   0      805.09      826.85     12.55 o 
   5   5   0      124.10      125.84      9.55 o 
   6   5   0       27.23       34.46      9.60 o 
   7   5   0        1.19        1.08      1.81 o 
   8   5   0        0.13        1.31      2.27 o 
   9   5   0      113.59      118.16      7.52 o 
  10   5   0        1.77        1.96      2.11 o 
  11   5   0      155.41      184.77     11.73 o 
  -7   6   0       59.70       85.01     11.77 o 
  -6   6   0        0.15        2.52      6.07 o 
  -5   6   0        1.11        3.37      5.94 o 
  -4   6   0       98.99       91.80      7.57 o 
  -3   6   0      318.21      328.80     12.87 o 
  -2   6   0      382.32      342.92     11.14 o 
  -1   6   0       19.08       17.68      2.54 o 
   0   6   0       11.66       17.37      4.73 o 
   1   6   0     7352.23     8066.94    225.86 o 
   2   6   0     4138.28     4390.73     86.48 o 
   3   6   0       49.42       75.82      7.51 o 
   4   6   0      286.27      351.38     16.96 o 
   5   6   0      146.97      177.69      9.64 o 
   6   6   0       18.55       29.05     11.55 o 
   7   6   0       31.25       27.63      9.89 o 
   8   6   0      195.72      178.30     12.62 o 
   9   6   0       53.18       55.68      7.84 o 
  10   6   0        2.29        2.85      3.38 o 
  11   6   0        3.06        1.31      2.18 o 
  -6   7   0      194.32      240.87     28.04 o 
  -5   7   0       82.32       85.01     11.03 o 
  -4   7   0       93.87       75.67     14.39 o 
  -3   7   0      656.86      680.16     24.00 o 
  -2   7   0       36.74       25.11      2.87 o 
  -1   7   0     1247.21     1214.12     42.81 o 
   0   7   0       53.61       55.64      5.12 o 
   1   7   0       11.78       15.12      4.48 o 
   2   7   0      718.80      759.68     18.27 o 
   3   7   0      205.12      210.69     10.71 o 
   4   7   0        4.13        5.76      3.09 o 
   5   7   0       14.10       16.94      7.12 o 
   6   7   0       59.95       75.37      6.20 o 
   7   7   0       41.02       36.50      6.32 o 
   8   7   0       83.30       86.67      7.68 o 
   9   7   0       49.50       45.18     14.86 o 
  10   7   0      132.55      130.43     10.71 o 
  11   7   0       16.06        8.16      5.75 o 
  -6   8   0      140.94      150.00     23.41 o 
  -5   8   0       43.34       57.33     12.14 o 
  -4   8   0        1.19        1.58      3.48 o 
  -3   8   0       42.15       34.86      5.52 o 
  -2   8   0       25.58       20.61      3.78 o 
  -1   8   0      204.29      193.30     12.47 o 
   0   8   0      108.43       87.39      8.06 o 
   1   8   0        2.21        7.00      2.85 o 
   2   8   0      372.52      402.82     17.15 o 
   3   8   0       55.87       50.90      4.58 o 
   4   8   0      736.97      809.47     31.77 o 
   5   8   0        1.17        1.75      2.12 o 
   6   8   0       15.47       15.02      5.43 o 
   7   8   0        4.31        4.06      3.31 o 
   8   8   0       17.71       21.82     10.27 o 
   9   8   0        1.89        2.34      2.32 o 
  10   8   0       34.41       29.32     14.58 o 
  11   8   0        4.48        7.35      5.12 o 
  -5   9   0        9.51       10.89      9.71 o 
  -4   9   0       10.81       14.78     21.67 o 
  -3   9   0       14.56       15.70     11.51 o 
  -2   9   0        0.05       -0.22      2.32 o 
  -1   9   0       67.40       56.00      6.21 o 
   0   9   0       28.56       25.93      4.32 o 
   1   9   0      151.34      179.69      9.05 o 
   2   9   0     3459.46     3798.32     76.77 o 
   3   9   0       74.21       74.55      7.29 o 
   4   9   0      758.84      678.80     74.28 o 
   5   9   0       22.45       25.21      8.55 o 
   6   9   0        0.39        2.08      2.78 o 
   7   9   0        8.35        7.43      3.89 o 
   8   9   0       13.90       12.73      6.60 o 
   9   9   0       14.82       13.57      4.92 o 
  10   9   0        0.00        1.05      2.40 o 
  11   9   0        1.84        1.39      2.64 o 
  -4  10   0        0.39        0.94      6.76 o 
  -3  10   0        0.45        0.46      3.35 o 
  -2  10   0        4.83        5.55      3.44 o 
  -1  10   0        0.28        1.16      2.56 o 
   0  10   0      119.07      158.79     11.86 o 
   1  10   0      151.58      120.12      7.51 o 
   2  10   0      695.01      687.88     27.91 o 
   3  10   0      156.75      136.13      9.66 o 
   4  10   0        0.22        2.68      2.20 o 
   5  10   0       44.86       57.77      7.09 o 
   6  10   0        0.74        3.15      2.79 o 
   7  10   0        8.71       11.09      5.07 o 
   8  10   0        1.00        0.59      1.84 o 
   9  10   0       11.07       12.31      6.88 o 
  10  10   0       25.11       26.85      9.69 o 
  11  10   0        7.32        6.69      3.45 o 
  -3  11   0       10.72        5.74      6.62 o 
  -2  11   0        3.68        3.90      4.00 o 
  -1  11   0       22.27       17.36     14.52 o 
   0  11   0       24.75       16.04     10.15 o 
   1  11   0       51.66       83.16      6.55 o 
   2  11   0       63.32       64.39      6.74 o 
   3  11   0       73.38       81.82      5.62 o 
   4  11   0       23.54       29.31      5.15 o 
   5  11   0      217.88      234.63     14.40 o 
   6  11   0        0.00        3.04      3.53 o 
   7  11   0        9.32       10.19      5.10 o 
   8  11   0       23.12       24.31      8.95 o 
   9  11   0       28.91       25.79      5.89 o 
  10  11   0        6.26        4.55      3.78 o 
  -1  12   0        0.33        1.41      3.96 o 
   0  12   0       69.09       76.01      7.41 o 
   1  12   0        0.03        1.72      2.02 o 
   2  12   0       11.35       15.73      8.00 o 
   3  12   0      288.60      287.42     19.93 o 
   4  12   0       32.43       20.74     11.25 o 
   5  12   0      282.06      287.61     20.27 o 
   6  12   0        0.49        1.07      1.87 o 
   7  12   0        0.69        3.15      2.28 o 
   8  12   0       16.99       13.99      9.00 o 
   9  12   0        4.54        3.15      2.67 o 
   1  13   0       28.53       38.51      6.94 o 
   2  13   0        3.36        5.57      2.83 o 
   3  13   0      392.67      388.45     16.36 o 
   4  13   0       21.39       14.58      9.47 o 
   5  13   0        9.30        3.52      2.69 o 
   6  13   0       61.52       70.29      6.33 o 
   7  13   0        9.30        8.62      4.70 o 
   8  13   0       13.66       10.31      6.79 o 
   4  14   0        3.11        5.12      4.93 o 
   5  14   0        2.62        2.03      2.17 o 
   6  14   0       16.59        8.65      5.07 o 
  -8 -13   1        1.02        2.45      1.77 o 
  -7 -13   1        7.28        2.36      1.95 o 
  -6 -13   1       29.35       16.07     10.19 o 
  -5 -13   1        1.78        1.85      1.55 o 
  -4 -13   1        2.52        4.14      3.24 o 
  -3 -13   1        0.75       -1.37      3.77 o 
  -2 -13   1       84.88       68.42      7.78 o 
  -1 -13   1       26.10       39.85      6.10 o 
  -9 -12   1       34.67       35.80      8.28 o 
  -8 -12   1       38.41       32.35     13.73 o 
  -7 -12   1       25.16       22.73     13.39 o 
  -6 -12   1       31.74       38.47      5.21 o 
  -5 -12   1       25.47       23.29     12.52 o 
  -4 -12   1        1.44        0.39      2.05 o 
  -3 -12   1       55.51       57.63      6.00 o 
  -2 -12   1       18.60       16.20      9.81 o 
  -1 -12   1        5.77        1.81      2.32 o 
   0 -12   1        0.12        3.85      3.24 o 
   1 -12   1        0.00        1.04      2.47 o 
 -10 -11   1        7.31        6.93      4.50 o 
  -9 -11   1       26.80       14.94     10.47 o 
  -8 -11   1        9.02        9.13      5.41 o 
  -7 -11   1       24.77       22.04     11.97 o 
  -6 -11   1        3.23       -0.18      2.61 o 
  -5 -11   1        1.12        1.48      2.06 o 
  -4 -11   1       34.40       24.71      6.14 o 
  -3 -11   1        1.11        1.50      1.68 o 
  -2 -11   1        6.95        4.09      2.48 o 
  -1 -11   1      112.53      142.35     12.30 o 
   0 -11   1        4.90        2.02      2.20 o 
   1 -11   1       34.67       26.31     18.23 o 
   2 -11   1       13.19        6.75     17.29 o 
 -10 -10   1        0.64        2.37      2.40 o 
  -9 -10   1        9.31       10.10      6.09 o 
  -8 -10   1      111.10      106.83      7.72 o 
  -7 -10   1       23.32       25.01      9.77 o 
  -6 -10   1       27.18       25.53      8.98 o 
  -5 -10   1      395.85      407.45     20.27 o 
  -4 -10   1        9.03        3.79      3.18 o 
  -3 -10   1       17.58       14.32      7.43 o 
  -2 -10   1        6.18        7.90      3.88 o 
  -1 -10   1        0.11        3.81      1.66 o 
   0 -10   1       34.17       52.08      6.50 o 
   1 -10   1       19.39       17.54     13.46 o 
   2 -10   1        7.76        6.72      5.93 o 
   3 -10   1       36.33       39.68      9.24 o 
 -11  -9   1        7.78        7.50      5.95 o 
 -10  -9   1        9.16        9.47      6.21 o 
  -9  -9   1       46.98       39.08      8.67 o 
  -8  -9   1       42.96       43.50      6.86 o 
  -7  -9   1      337.84      359.87     17.24 o 
  -6  -9   1      166.94      182.79     12.85 o 
  -5  -9   1        7.54       14.52      6.15 o 
  -4  -9   1       73.48       63.48      9.62 o 
  -3  -9   1      688.57      675.89     23.05 o 
  -2  -9   1       79.12       62.93      8.31 o 
  -1  -9   1        4.00        9.22      3.91 o 
   0  -9   1       10.44       20.63      5.82 o 
   1  -9   1      110.66      102.89     10.56 o 
   2  -9   1      164.48      158.50     16.45 o 
   3  -9   1        4.09        2.85      3.26 o 
   4  -9   1        7.06       13.65     14.86 o 
 -11  -8   1       56.32       53.39      5.95 o 
 -10  -8   1       23.96       19.22      8.45 o 
  -9  -8   1        1.13        1.35      2.95 o 
  -8  -8   1        1.76        4.28      2.85 o 
  -7  -8   1       45.88       38.09      5.41 o 
  -6  -8   1        0.24        0.54      2.89 o 
  -5  -8   1      298.23      305.60     11.27 o 
  -4  -8   1       36.48       33.63     10.60 o 
  -3  -8   1       95.53       76.43      5.66 o 
  -2  -8   1      234.20      230.92     10.89 o 
  -1  -8   1      166.31      179.63     15.15 o 
   0  -8   1      211.84      220.24     27.33 o 
   1  -8   1       75.78       63.88      4.58 o 
   2  -8   1       54.45       51.29      7.30 o 
   3  -8   1      158.60      159.88     17.51 o 
   4  -8   1       20.07       27.44     24.41 o 
   5  -8   1       66.97       58.99     10.37 o 
 -11  -7   1      166.69      190.61      9.37 o 
 -10  -7   1       18.51       16.51      9.45 o 
  -9  -7   1       76.92       79.53      9.24 o 
  -8  -7   1       12.23       10.64      4.28 o 
  -7  -7   1       36.77       42.33      6.24 o 
  -6  -7   1       51.07       54.63      5.14 o 
  -5  -7   1        0.94        1.07      2.14 o 
  -4  -7   1       63.15       56.52      5.44 o 
  -3  -7   1       45.20       55.28      4.92 o 
  -2  -7   1      462.22      506.36     16.30 o 
  -1  -7   1       64.61       53.66      4.77 o 
   0  -7   1       64.65       50.60      4.11 o 
   1  -7   1       89.03       84.01      4.01 o 
   2  -7   1      536.22      567.32     20.05 o 
   3  -7   1        5.77        4.44      2.47 o 
   4  -7   1      180.69      181.72     21.97 o 
   5  -7   1       24.75       30.56     31.62 o 
   6  -7   1       69.05       75.85     12.16 o 
 -11  -6   1        6.25        6.22      3.10 o 
 -10  -6   1        0.02        2.06      2.52 o 
  -9  -6   1        0.32        1.30      2.06 o 
  -8  -6   1       22.01       17.93      7.07 o 
  -7  -6   1        2.59        3.20      2.05 o 
  -6  -6   1       42.96       43.48      5.80 o 
  -5  -6   1       48.14       45.90      4.88 o 
  -4  -6   1      183.95      199.96     10.24 o 
  -3  -6   1       65.53       64.13      5.09 o 
  -2  -6   1     3298.60     3400.75    112.20 o 
  -1  -6   1     1135.29     1235.07     19.59 o 
   0  -6   1       30.61       19.17      2.15 o 
   1  -6   1      401.79      405.46     11.01 o 
   2  -6   1       14.65       16.38      3.78 o 
   3  -6   1      503.49      508.09     15.80 o 
   4  -6   1      194.77      186.14     11.03 o 
   5  -6   1        4.43        7.41     11.18 o 
   6  -6   1        0.05        2.14      4.14 o 
   7  -6   1       45.81       62.22     11.34 o 
 -11  -5   1       22.20       25.79     11.48 o 
 -10  -5   1      190.00      180.26     15.11 o 
  -9  -5   1        0.48        1.10      3.21 o 
  -8  -5   1      100.81       89.59      6.51 o 
  -7  -5   1      190.86      188.80     21.32 o 
  -6  -5   1        2.28        3.37      1.75 o 
  -5  -5   1      125.34      117.58      8.21 o 
  -4  -5   1      604.84      691.34     12.93 o 
  -3  -5   1       59.57       51.65      4.11 o 
  -2  -5   1      160.08      157.62      6.31 o 
  -1  -5   1      303.10      245.49      6.23 o 
   0  -5   1       60.22       73.91      3.77 o 
   1  -5   1      493.08      496.58     11.21 o 
   2  -5   1       99.33       80.57      5.20 o 
   3  -5   1        0.13        0.90      1.07 o 
   4  -5   1      412.86      370.94     15.26 o 
   5  -5   1      186.64      194.47     10.56 o 
   6  -5   1      327.04      383.27     32.01 o 
   7  -5   1      106.92      102.69     13.74 o 
   8  -5   1        3.67        3.05      4.24 o 
 -11  -4   1       16.85        6.54      7.01 o 
 -10  -4   1      112.73      128.08     10.01 o 
  -9  -4   1      259.34      245.76     15.95 o 
  -8  -4   1       12.04        7.94      4.64 o 
  -7  -4   1      856.94      878.66     33.04 o 
  -6  -4   1       42.66       33.52      6.14 o 
  -5  -4   1      221.78      223.51     12.07 o 
  -4  -4   1      983.89      979.94     14.50 o 
  -3  -4   1      124.60      162.12      5.31 o 
  -2  -4   1      675.59      733.90     10.45 o 
  -1  -4   1      266.15      329.04      5.80 o 
   0  -4   1     6845.75     7387.15     65.19 o 
   1  -4   1     1019.67      983.35     24.29 o 
   2  -4   1      161.42      184.60      7.62 o 
   3  -4   1      236.48      211.99      7.86 o 
   4  -4   1        2.89        1.93      0.94 o 
   5  -4   1        1.80        1.03      1.34 o 
   6  -4   1       29.78       24.01      4.41 o 
   7  -4   1       85.49       93.59     14.27 o 
   8  -4   1        2.87        0.99      4.07 o 
 -11  -3   1       89.75      101.57     10.98 o 
 -10  -3   1       26.28       18.82     13.26 o 
  -9  -3   1       55.35       65.42      5.13 o 
  -8  -3   1      321.46      288.54      9.74 o 
  -7  -3   1        0.07        1.54      2.29 o 
  -6  -3   1      945.77      879.26     22.41 o 
  -5  -3   1      121.21      112.27      7.67 o 
  -4  -3   1       12.37       13.50      2.65 o 
  -3  -3   1      200.48      257.69      6.15 o 
  -2  -3   1      332.24      389.86      7.37 o 
  -1  -3   1    11768.54    12329.82    185.53 o 
   0  -3   1     2285.08     2644.52     20.69 o 
   1  -3   1      847.73      916.31     19.26 o 
   2  -3   1     1097.15     1036.74     17.51 o 
   3  -3   1       55.01       60.01      2.94 o 
   4  -3   1      578.10      557.90     11.35 o 
   5  -3   1       69.73       70.70      4.52 o 
   6  -3   1        0.15        1.07      1.16 o 
   7  -3   1        7.29       10.46      7.85 o 
   8  -3   1        2.35        1.25      5.91 o 
   9  -3   1      107.10      147.26     18.77 o 
 -11  -2   1        0.00        0.80      2.53 o 
 -10  -2   1        0.07        2.10      3.29 o 
  -9  -2   1       22.57       14.18      6.97 o 
  -8  -2   1       24.01       28.75      9.35 o 
  -7  -2   1        1.29        2.64      2.17 o 
  -6  -2   1        0.43        0.72      2.30 o 
  -5  -2   1      272.39      336.31     10.79 o 
  -4  -2   1       27.83       63.12      3.54 o 
  -3  -2   1      498.58      485.23      8.32 o 
  -2  -2   1      126.07      168.50      3.89 o 
  -1  -2   1     1282.41     1524.86     15.59 o 
   0  -2   1     4884.09     4925.54     22.56 o 
   1  -2   1     1830.79     2051.59     22.11 o 
   2  -2   1        4.56        2.85      0.90 o 
   3  -2   1      658.17      623.87      8.49 o 
   4  -2   1      686.85      585.25     14.50 o 
   5  -2   1        3.20        3.42      1.36 o 
   6  -2   1      254.10      249.50      9.71 o 
   7  -2   1      928.79      991.89     39.73 o 
   8  -2   1       29.76       36.29      5.05 o 
   9  -2   1       20.44       11.96     21.39 o 
 -11  -1   1        3.43        3.81      4.92 o 
 -10  -1   1        9.90        5.35      4.33 o 
  -9  -1   1       80.10      100.51     10.82 o 
  -8  -1   1       40.99       29.85      3.37 o 
  -7  -1   1       59.52       57.16      4.01 o 
  -6  -1   1        5.27        0.56      1.45 o 
  -5  -1   1       41.70       51.40      3.62 o 
  -4  -1   1       80.41      122.10      9.67 o 
  -3  -1   1     3606.15     4003.99     45.46 o 
  -2  -1   1     6290.77     6687.62     36.10 o 
  -1  -1   1     3301.30     3672.36     17.89 o 
   0  -1   1        4.04       11.25      1.75 o 
   1  -1   1      914.53      952.34     18.37 o 
   2  -1   1      565.73      463.56      8.18 o 
   3  -1   1       95.83      136.62      7.07 o 
   4  -1   1      445.87      451.05     12.03 o 
   5  -1   1      562.92      542.55     12.75 o 
   6  -1   1      219.15      214.86     14.73 o 
   7  -1   1      538.74      526.01     16.35 o 
   8  -1   1        6.34       10.43      7.11 o 
   9  -1   1       17.98       18.26      3.99 o 
  10  -1   1       95.57      117.73     18.08 o 
 -10   0   1        5.13        5.25      6.42 o 
  -9   0   1        4.51        2.48      3.46 o 
  -8   0   1       97.98      105.69     11.91 o 
  -7   0   1       27.91       26.85      2.31 o 
  -6   0   1       97.01       98.70      4.38 o 
  -5   0   1      744.12      642.99     10.96 o 
  -4   0   1     3795.45     4052.68     62.66 o 
  -3   0   1     3749.30     4324.83     36.04 o 
  -2   0   1      797.41      905.56     10.99 o 
  -1   0   1     2229.14     2353.49     12.35 o 
   1   0   1     1238.83     1472.78     16.38 o 
   2   0   1      148.11      116.42      3.17 o 
   3   0   1      969.51      804.47     15.23 o 
   4   0   1     2227.87     2303.71     27.87 o 
   5   0   1      127.38      118.80      6.38 o 
   6   0   1      208.04      189.22      7.85 o 
   7   0   1        5.15       13.18      4.40 o 
   8   0   1        4.57        2.17      2.04 o 
   9   0   1       38.11       53.21      5.50 o 
  10   0   1       98.08      109.82      7.67 o 
 -10   1   1        2.86        1.44      2.90 o 
  -9   1   1       28.33        9.25      9.93 o 
  -8   1   1       11.28       17.93     12.47 o 
  -7   1   1        1.57        0.74      1.39 o 
  -6   1   1       25.82       28.98      2.26 o 
  -5   1   1        1.66        4.23      1.49 o 
  -4   1   1      288.88      245.88      5.97 o 
  -3   1   1      240.31      266.45      2.81 o 
  -2   1   1       81.87       93.54      2.13 o 
  -1   1   1     2938.00     3069.43     36.68 o 
   0   1   1      116.21       60.65      1.20 o 
   1   1   1       50.55       80.55      2.59 o 
   2   1   1     4380.48     4670.91     23.55 o 
   3   1   1      164.73      268.72     14.11 o 
   4   1   1      170.29      199.63      5.75 o 
   5   1   1     1629.00     1668.02     14.52 o 
   6   1   1       13.20       18.84      4.58 o 
   7   1   1       47.61       38.68      4.85 o 
   8   1   1      416.05      413.62     15.72 o 
   9   1   1      182.25      190.13     13.14 o 
  10   1   1       26.68       24.97     13.92 o 
  11   1   1       18.18        8.17      8.49 o 
 -10   2   1       81.54       85.43     16.13 o 
  -9   2   1       33.06       45.56      8.66 o 
  -8   2   1       59.83       35.52      7.58 o 
  -7   2   1       34.75       25.48      4.68 o 
  -6   2   1       47.45       41.50      3.46 o 
  -5   2   1       75.58       69.46      4.79 o 
  -4   2   1      267.05      316.28      8.90 o 
  -3   2   1      145.64      159.42      4.68 o 
  -2   2   1       97.63       85.17      2.36 o 
  -1   2   1     1743.83     1718.14     17.89 o 
   0   2   1      317.30      253.90      4.61 o 
   1   2   1      499.37      388.83      7.26 o 
   2   2   1      163.56      220.75      4.49 o 
   3   2   1     3008.07     3206.47     28.24 o 
   4   2   1       89.35       90.06      3.21 o 
   5   2   1      557.31      602.73      9.40 o 
   6   2   1      696.45      704.70     19.54 o 
   7   2   1      737.89      727.92     24.46 o 
   8   2   1      724.96      788.06     16.68 o 
   9   2   1       35.83       24.48      8.80 o 
  10   2   1       16.81       15.03      9.37 o 
  11   2   1        1.56        2.38      2.94 o 
  -9   3   1        1.59        1.64      5.73 o 
  -8   3   1        4.29        1.27      2.37 o 
  -7   3   1       18.00       19.48      5.45 o 
  -6   3   1       58.55       37.24      2.06 o 
  -5   3   1       14.61       22.62      1.72 o 
  -4   3   1       31.08       20.63      1.48 o 
  -3   3   1      156.33      174.17      6.89 o 
  -2   3   1      143.42      135.36      3.95 o 
  -1   3   1      966.24      914.93     13.18 o 
   1   3   1     1274.53     1172.68     17.21 o 
   2   3   1      496.16      496.31      4.03 o 
   3   3   1      462.50      403.08      8.06 o 
   4   3   1      213.76      186.65      5.75 o 
   5   3   1      443.85      430.23     15.63 o 
   6   3   1        5.44       12.44     13.09 o 
   7   3   1      270.23      272.26     11.66 o 
   8   3   1      241.89      261.39      8.30 o 
   9   3   1        0.06        0.74      1.62 o 
  10   3   1      100.40      126.88     12.53 o 
  11   3   1       23.80       20.49     16.03 o 
  -9   4   1       47.22       44.31     11.90 o 
  -8   4   1        7.14        1.76      5.48 o 
  -7   4   1        4.21        4.85      3.60 o 
  -6   4   1        3.65        3.05      2.91 o 
  -5   4   1        0.92        0.46      0.52 o 
  -4   4   1       30.87       20.22      1.74 o 
  -3   4   1      117.88       89.29      4.41 o 
  -2   4   1      475.71      517.63     13.57 o 
  -1   4   1      103.71       94.28      3.02 o 
   0   4   1      691.40      669.23      5.24 o 
   1   4   1      346.48      451.59      5.70 o 
   2   4   1     2846.90     3012.03     42.55 o 
   3   4   1     1458.52     1434.60     49.84 o 
   4   4   1        0.66        1.84      0.79 o 
   5   4   1       47.71       65.81      5.26 o 
   6   4   1       15.79       16.69      6.93 o 
   7   4   1        0.96        1.16      2.43 o 
   8   4   1       61.65       58.14      6.46 o 
   9   4   1        9.71        8.44      3.67 o 
  10   4   1        2.41        0.49      1.70 o 
  11   4   1        1.80        1.08      2.58 o 
  -8   5   1       25.92       34.41     36.40 o 
  -7   5   1      101.12      105.31     15.72 o 
  -6   5   1        3.09        4.92      3.04 o 
  -5   5   1       54.91       49.77      3.06 o 
  -4   5   1      111.09       84.79      5.24 o 
  -3   5   1      422.70      427.68      9.23 o 
  -2   5   1      359.03      355.79     11.43 o 
  -1   5   1      417.82      384.65     10.86 o 
   0   5   1        1.33        1.73      0.81 o 
   1   5   1       11.73       20.09      1.76 o 
   2   5   1      696.87      622.07      8.90 o 
   3   5   1     1061.54     1054.00     17.06 o 
   4   5   1       15.55       12.34      1.81 o 
   5   5   1      449.94      431.75     18.61 o 
   6   5   1        1.05        1.74      2.32 o 
   7   5   1       19.94       17.15      6.66 o 
   8   5   1      147.89      136.37      9.61 o 
   9   5   1      365.10      351.06     18.45 o 
  10   5   1       28.98       17.39      9.98 o 
  11   5   1       12.72       18.94     11.80 o 
  -7   6   1        9.78       11.71      9.28 o 
  -6   6   1        0.80        2.65      5.83 o 
  -5   6   1       99.76      118.96     11.57 o 
  -4   6   1      109.04       86.80      6.63 o 
  -3   6   1      356.34      291.59     11.47 o 
  -2   6   1       26.49       21.21      1.85 o 
  -1   6   1       65.41       49.58      2.58 o 
   0   6   1        0.07        3.40      1.75 o 
   1   6   1     6490.09     7036.09    184.37 o 
   2   6   1      341.40      407.27     12.87 o 
   3   6   1      127.66      163.27      9.75 o 
   4   6   1      720.38      771.35     13.25 o 
   5   6   1      212.56      234.67     11.26 o 
   6   6   1      221.72      215.30     10.60 o 
   7   6   1        5.32        3.57      2.99 o 
   8   6   1      429.82      443.00     12.09 o 
   9   6   1       24.78       28.32      9.90 o 
  10   6   1       44.50       43.05      9.76 o 
  11   6   1       79.46       97.18      7.24 o 
  -7   7   1       25.89       18.77     29.69 o 
  -6   7   1        0.42        2.26      6.10 o 
  -5   7   1       28.41       21.74     16.75 o 
  -4   7   1       24.78       18.82      3.79 o 
  -3   7   1      281.38      241.11      6.66 o 
  -2   7   1       26.81       22.65      8.16 o 
  -1   7   1       44.14       37.39      3.37 o 
   0   7   1       17.41       18.36      3.59 o 
   1   7   1     4318.85     5111.85    201.12 o 
   2   7   1      268.46      240.78     12.87 o 
   3   7   1       82.20       87.42      6.32 o 
   4   7   1      155.92      180.88      9.09 o 
   5   7   1      125.92      131.68      8.76 o 
   6   7   1      132.21      174.83      9.95 o 
   7   7   1       19.48       22.67      8.15 o 
   8   7   1       93.42       93.72      8.46 o 
   9   7   1       22.92       19.53      6.91 o 
  10   7   1       98.65       95.03      8.22 o 
  11   7   1       11.28        6.79      3.27 o 
  -6   8   1        3.65        0.82      4.59 o 
  -5   8   1        3.83        1.58      5.01 o 
  -4   8   1       16.12       11.96      9.03 o 
  -3   8   1      171.77      184.05      8.22 o 
  -2   8   1        0.78        1.40      1.89 o 
  -1   8   1      141.28      160.81     11.51 o 
   0   8   1      256.97      271.59     16.81 o 
   1   8   1      570.13      537.60     21.61 o 
   2   8   1      321.20      324.62     14.17 o 
   3   8   1       10.71       13.73      4.05 o 
   4   8   1       80.93       75.33      5.38 o 
   5   8   1       16.73       25.12      6.53 o 
   6   8   1      128.33      138.39     11.92 o 
   7   8   1       20.60       20.03      7.48 o 
   8   8   1      257.88      279.20     14.77 o 
   9   8   1      129.68      121.66      8.93 o 
  10   8   1       56.09       44.18      8.48 o 
  11   8   1       88.31       97.33      8.54 o 
  -5   9   1       15.77       18.19     20.53 o 
  -4   9   1       74.08       99.27     16.31 o 
  -3   9   1       17.87       38.95     31.06 o 
  -2   9   1       40.63       31.85     11.09 o 
  -1   9   1      701.20      670.90     28.15 o 
   0   9   1      264.64      280.92     10.30 o 
   1   9   1       26.20       13.41      4.98 o 
   2   9   1     2020.83     2135.16     37.20 o 
   3   9   1       44.13       37.14      4.08 o 
   4   9   1        1.39        3.31      2.76 o 
   5   9   1        2.25        6.95      3.16 o 
   6   9   1        2.98        4.29      2.50 o 
   7   9   1       15.82       12.54      4.80 o 
   8   9   1       34.13       37.23      9.18 o 
   9   9   1        4.60        4.10      3.10 o 
  10   9   1       20.64       21.56     13.85 o 
  11   9   1       19.56       16.27      9.80 o 
  -4  10   1       13.18       13.98     12.85 o 
  -3  10   1        3.12        1.17      3.81 o 
  -2  10   1        0.40        0.76      3.08 o 
  -1  10   1       91.86       80.64      5.98 o 
   0  10   1        5.68        5.92      2.78 o 
   1  10   1      133.76      169.53     11.09 o 
   2  10   1      540.99      542.21     16.03 o 
   3  10   1      167.93      210.58     11.91 o 
   4  10   1       11.45       19.90      7.26 o 
   5  10   1        0.01        3.22      1.81 o 
   6  10   1       44.81       48.01      6.07 o 
   7  10   1        1.12        1.64      1.97 o 
   8  10   1       29.90       32.35      6.36 o 
   9  10   1       21.83       20.21     10.31 o 
  10  10   1       26.31       25.84     13.54 o 
  11  10   1       11.77       10.07      6.95 o 
  -3  11   1        4.25        4.40      6.76 o 
  -2  11   1        2.59        3.21      3.80 o 
  -1  11   1        7.52        4.33      4.33 o 
   0  11   1        3.55        3.60      2.68 o 
   1  11   1       14.92       25.91      7.16 o 
   2  11   1      255.93      266.88     15.99 o 
   3  11   1      100.48       83.79      8.11 o 
   4  11   1       34.09       30.71      4.82 o 
   5  11   1       35.59       38.27      6.29 o 
   6  11   1        2.69        2.96      2.09 o 
   7  11   1        0.20        1.27      2.82 o 
   8  11   1        0.03        2.04      3.34 o 
   9  11   1       93.21       95.13      9.87 o 
  10  11   1       93.13       81.83      8.96 o 
  -1  12   1        7.26        3.77      6.46 o 
   0  12   1        0.80        2.32      3.04 o 
   1  12   1        4.62        0.70      2.32 o 
   2  12   1      358.09      316.92     21.32 o 
   3  12   1      202.06      205.22     11.39 o 
   4  12   1       46.32       41.83      5.58 o 
   5  12   1        0.31        1.24      2.01 o 
   6  12   1       26.50       29.00      6.55 o 
   7  12   1        3.59        4.45      2.75 o 
   8  12   1        0.09        0.24      2.73 o 
   9  12   1       63.49       63.96      9.38 o 
  10  12   1       29.86       30.13     13.31 o 
   0  13   1        7.99        3.27      3.01 o 
   1  13   1       14.10        4.45      5.10 o 
   2  13   1       40.21       43.89      7.45 o 
   3  13   1      169.22      134.69     10.23 o 
   4  13   1      101.43      106.80      9.57 o 
   5  13   1      175.87      206.27     13.75 o 
   6  13   1       47.80       41.40     10.19 o 
   7  13   1       49.65       47.45      5.15 o 
   8  13   1       31.18       33.81      6.44 o 
   9  13   1       14.39       10.42      7.33 o 
   3  14   1       86.15       75.57     14.33 o 
   4  14   1        3.07        1.32      2.22 o 
   5  14   1        3.19        2.95      2.56 o 
   6  14   1       12.82        5.91      5.18 o 
   7  14   1       45.17       44.60      7.31 o 
  -7 -13   2       37.22       28.49      6.49 o 
  -6 -13   2        0.99        2.13      2.22 o 
  -5 -13   2       41.93       42.51      6.45 o 
  -4 -13   2        0.14       -0.68      3.09 o 
  -3 -13   2        3.22        3.06      2.97 o 
  -2 -13   2        8.72        5.16      4.09 o 
  -9 -12   2        8.85       10.52      8.52 o 
  -8 -12   2        0.32        2.16      2.54 o 
  -7 -12   2       33.93       36.95      8.36 o 
  -6 -12   2        1.22        4.74      3.37 o 
  -5 -12   2        2.68        2.53      2.56 o 
  -4 -12   2        7.79        1.88      2.14 o 
  -3 -12   2       12.97        9.88      8.01 o 
  -2 -12   2       12.32       11.42      7.52 o 
  -1 -12   2       19.22       21.70     11.32 o 
   0 -12   2        0.33        0.60      2.53 o 
 -10 -11   2        7.76        8.26      5.01 o 
  -9 -11   2       65.63       72.88      6.35 o 
  -8 -11   2        0.01        0.66      2.54 o 
  -7 -11   2      146.69      135.80     10.89 o 
  -6 -11   2      161.46      132.57      8.52 o 
  -5 -11   2      258.98      258.93     14.48 o 
  -4 -11   2       60.85       43.20      8.09 o 
  -3 -11   2        1.79        3.02      2.32 o 
  -2 -11   2       22.41       33.54      6.79 o 
  -1 -11   2       16.23       22.61     14.13 o 
   0 -11   2       49.27       30.89     14.56 o 
   1 -11   2       54.51       57.39      8.56 o 
   2 -11   2       69.38      103.23     16.80 o 
 -10 -10   2       46.28       42.77      5.18 o 
  -9 -10   2       38.02       38.41      7.47 o 
  -8 -10   2        0.58        0.93      2.69 o 
  -7 -10   2       30.11       29.17      5.89 o 
  -6 -10   2      171.06      165.11      9.02 o 
  -5 -10   2      184.41      167.00      9.51 o 
  -4 -10   2      110.47      145.74      9.12 o 
  -3 -10   2       24.42       25.56      8.84 o 
  -2 -10   2       82.54       92.70      6.92 o 
  -1 -10   2        2.68        5.07      2.47 o 
   0 -10   2       15.87        9.13      6.06 o 
   1 -10   2        6.83        3.16      4.38 o 
   2 -10   2      101.37       98.53     11.91 o 
   3 -10   2      135.70      162.99     18.98 o 
 -11  -9   2       12.80        9.66      8.00 o 
 -10  -9   2       86.27       91.59      9.48 o 
  -9  -9   2        0.73        1.79      2.23 o 
  -8  -9   2        0.06        1.27      2.72 o 
  -7  -9   2      158.26      151.78      9.06 o 
  -6  -9   2        3.48        1.66      2.78 o 
  -5  -9   2      431.08      471.63     13.27 o 
  -4  -9   2      235.67      282.31      9.69 o 
  -3  -9   2       15.34       13.38      5.71 o 
  -2  -9   2        4.40        4.24      2.38 o 
  -1  -9   2        1.58        1.14      1.91 o 
   0  -9   2        0.24        0.93      1.43 o 
   1  -9   2        0.25        1.28      3.13 o 
   2  -9   2        0.91        1.50      2.13 o 
   3  -9   2       29.41       19.13     11.48 o 
   4  -9   2      199.70      234.02     28.17 o 
 -11  -8   2       41.41       34.42      7.73 o 
 -10  -8   2        4.71        4.98      3.51 o 
  -9  -8   2       30.33       26.70     12.12 o 
  -8  -8   2       17.73       20.90      9.75 o 
  -7  -8   2      172.32      183.98     12.10 o 
  -6  -8   2       36.10       36.41      5.90 o 
  -5  -8   2      492.50      501.42     15.98 o 
  -4  -8   2        2.61        3.75      2.00 o 
  -3  -8   2      219.49      202.31     16.11 o 
  -2  -8   2      127.87      119.91     10.67 o 
  -1  -8   2       13.80       14.80      4.55 o 
   0  -8   2        3.49       10.36      4.82 o 
   1  -8   2       56.85       58.03      5.78 o 
   2  -8   2        0.25        1.30      1.91 o 
   3  -8   2        5.05        2.40      3.28 o 
   4  -8   2       36.38       27.58     22.57 o 
   5  -8   2      326.45      404.16     38.46 o 
 -11  -7   2        6.52        7.45      4.15 o 
 -10  -7   2       14.40       16.18      6.91 o 
  -9  -7   2      333.08      367.86     18.18 o 
  -8  -7   2       71.67       58.32      6.51 o 
  -7  -7   2      148.80      170.73     12.11 o 
  -6  -7   2      119.68      114.23     10.23 o 
  -5  -7   2       10.02       16.20      6.71 o 
  -4  -7   2        2.21        2.68      1.88 o 
  -3  -7   2      184.39      200.27     10.64 o 
  -2  -7   2      256.90      284.85     10.97 o 
  -1  -7   2        1.08        1.37      0.90 o 
   0  -7   2       19.31       21.83      2.43 o 
   1  -7   2        1.65        3.08      1.17 o 
   2  -7   2       29.11       26.43      1.97 o 
   3  -7   2      185.41      179.02     11.16 o 
   4  -7   2       83.46       82.63     10.81 o 
   5  -7   2      186.18      203.63     36.15 o 
   6  -7   2       12.15        4.10      7.01 o 
 -11  -6   2        9.65        6.40      5.16 o 
 -10  -6   2       24.84       22.56      7.03 o 
  -9  -6   2      485.97      494.61     30.49 o 
  -8  -6   2      444.10      492.52     21.46 o 
  -7  -6   2      211.80      229.68     14.24 o 
  -6  -6   2      350.18      345.27     11.74 o 
  -5  -6   2       16.32       32.83      7.36 o 
  -4  -6   2      711.87      741.82     16.92 o 
  -3  -6   2       11.15        8.01      3.09 o 
  -2  -6   2      269.14      263.44     10.64 o 
  -1  -6   2      233.92      216.13      8.60 o 
   0  -6   2      149.15      130.72      6.03 o 
   1  -6   2      839.44      854.88     25.76 o 
   2  -6   2       38.99       38.66      2.57 o 
   3  -6   2      450.29      447.25     20.10 o 
   4  -6   2       32.12       35.71     15.97 o 
   5  -6   2       69.81       79.24     16.11 o 
   6  -6   2      103.96       98.85     15.14 o 
   7  -6   2       20.52       15.71     24.50 o 
 -11  -5   2        3.45        5.47      4.39 o 
 -10  -5   2       62.89       62.01      5.82 o 
  -9  -5   2      520.66      531.07     29.35 o 
  -8  -5   2       89.46       68.02      5.05 o 
  -7  -5   2       32.55       31.00      9.29 o 
  -6  -5   2      320.55      341.05     14.07 o 
  -5  -5   2     1238.89     1508.59     31.20 o 
  -4  -5   2      615.86      691.37     17.80 o 
  -3  -5   2      245.05      261.66     10.47 o 
  -2  -5   2      111.39       95.80      5.85 o 
  -1  -5   2        4.20        3.38      1.44 o 
   0  -5   2      391.29      432.50     12.97 o 
   1  -5   2       67.11       72.06      4.13 o 
   2  -5   2      244.76      240.95      9.68 o 
   3  -5   2      107.20       94.50      6.85 o 
   4  -5   2       13.34       11.80      1.59 o 
   5  -5   2      168.81      162.93     11.29 o 
   6  -5   2      792.86      865.93     33.90 o 
 -11  -4   2        1.75        1.55      4.10 o 
 -10  -4   2       50.97       42.37      5.90 o 
  -9  -4   2       57.89       56.33      4.75 o 
  -8  -4   2     1303.35     1437.73     33.23 o 
  -7  -4   2        0.71        2.36      2.44 o 
  -6  -4   2       43.16       36.56      5.21 o 
  -5  -4   2      288.15      324.37     20.11 o 
  -4  -4   2      277.34      199.64     10.35 o 
  -3  -4   2     1513.78     1554.61     37.56 o 
  -2  -4   2        1.25        6.61      1.84 o 
  -1  -4   2      106.52       97.13      3.21 o 
   0  -4   2       16.87       29.06      2.51 o 
   1  -4   2      317.32      293.06      8.26 o 
   2  -4   2       30.37       22.56      1.36 o 
   3  -4   2      100.17       98.58      4.94 o 
   4  -4   2     2151.45     2083.41     46.54 o 
   5  -4   2       64.09       61.36      3.88 o 
   6  -4   2      806.01      834.36     66.12 o 
   7  -4   2       89.16      129.06     22.11 o 
   8  -4   2        1.10        1.42      3.87 o 
 -11  -3   2       35.39       28.88     15.73 o 
 -10  -3   2       63.85       54.26     11.93 o 
  -9  -3   2        9.07       13.51      5.71 o 
  -8  -3   2      181.65      148.98     10.35 o 
  -7  -3   2      966.35      997.70     28.51 o 
  -6  -3   2       72.81       63.99      5.97 o 
  -5  -3   2      293.36      320.84     12.73 o 
  -4  -3   2       27.11       21.14      2.47 o 
  -3  -3   2       99.13       96.07      3.60 o 
  -2  -3   2      568.11      614.76      7.47 o 
  -1  -3   2      320.81      309.89      6.25 o 
   0  -3   2       48.18       36.08      1.55 o 
   1  -3   2     2297.12     2627.28     31.30 o 
   2  -3   2     1042.03      852.63     11.75 o 
   3  -3   2       15.78       12.07      2.14 o 
   4  -3   2       37.99       54.05      3.98 o 
   5  -3   2     1052.87     1037.43     38.39 o 
   6  -3   2        4.46        4.87      2.30 o 
   7  -3   2       44.67       40.15     29.33 o 
   8  -3   2       20.29       20.30     22.79 o 
   9  -3   2       17.93       14.20     15.41 o 
 -11  -2   2       57.27       61.69     10.02 o 
 -10  -2   2      109.80      105.51     11.18 o 
  -9  -2   2       13.92       15.67      7.16 o 
  -8  -2   2       30.92       32.27      6.36 o 
  -7  -2   2       48.36       45.37      4.84 o 
  -6  -2   2       12.52       17.75      5.10 o 
  -5  -2   2     1375.81     1521.18     33.11 o 
  -4  -2   2      555.12      766.02     19.25 o 
  -3  -2   2     3238.81     3695.73     61.46 o 
  -2  -2   2      506.08      591.95      8.49 o 
  -1  -2   2      949.74      901.83     11.95 o 
   0  -2   2     2560.70     2551.85     17.64 o 
   1  -2   2     3135.38     3359.97     20.74 o 
   2  -2   2      940.61     1072.18     21.34 o 
   3  -2   2     2916.18     3169.21     50.54 o 
   4  -2   2     1177.24     1190.04     16.05 o 
   5  -2   2       58.90       63.95      3.44 o 
   6  -2   2      122.09      126.67      9.31 o 
   7  -2   2     1153.26     1204.49     51.41 o 
   8  -2   2        7.56       10.17     10.09 o 
   9  -2   2       24.88       20.11     24.36 o 
 -11  -1   2       15.83        8.92      7.81 o 
 -10  -1   2       78.48       96.17     11.19 o 
  -9  -1   2        0.13        1.01      2.91 o 
  -8  -1   2      109.51      118.51      9.71 o 
  -7  -1   2      364.88      348.56      9.67 o 
  -6  -1   2      542.12      526.48     12.26 o 
  -5  -1   2      298.71      339.61     10.92 o 
  -4  -1   2        7.95        9.26      3.42 o 
  -3  -1   2      812.35      633.12      6.37 o 
  -2  -1   2       60.18       43.60      1.97 o 
  -1  -1   2      925.68      965.07     15.27 o 
   0  -1   2     6396.12     6733.50     32.63 o 
   1  -1   2      359.03      334.59      8.23 o 
   2  -1   2      905.14      856.30     13.93 o 
   3  -1   2       77.40      120.24      4.69 o 
   4  -1   2       36.32       24.60      1.82 o 
   5  -1   2     1116.04      957.37     36.51 o 
   6  -1   2      130.98      131.87     13.47 o 
   7  -1   2     1013.31      912.19     64.24 o 
   8  -1   2      364.41      376.96     20.07 o 
   9  -1   2       24.80       35.58      8.53 o 
  10  -1   2        4.87        1.67      4.68 o 
 -10   0   2      138.85      149.26     13.46 o 
  -9   0   2        0.52        6.11      3.64 o 
  -8   0   2       52.52       34.37     14.19 o 
  -7   0   2      159.33      148.14      6.23 o 
  -6   0   2      184.39      209.85      8.63 o 
  -5   0   2      453.62      428.92     15.28 o 
  -4   0   2       17.48       13.32      1.71 o 
  -3   0   2     3515.51     3788.41     45.24 o 
  -2   0   2      954.35      948.42     19.73 o 
   0   0   2       86.00      113.30      2.64 o 
   1   0   2       34.72       33.92      1.07 o 
   2   0   2     1223.36     1173.34     15.38 o 
   3   0   2     4515.45     4859.80     71.42 o 
   4   0   2        6.28       14.01      3.47 o 
   5   0   2      249.95      296.76     11.84 o 
   6   0   2      311.88      319.31     12.51 o 
   7   0   2      357.64      365.53     12.03 o 
   8   0   2       23.29       23.00      9.80 o 
   9   0   2        6.54        3.69      3.16 o 
  10   0   2       58.85       76.83     15.16 o 
 -10   1   2       34.47       36.38      8.54 o 
  -9   1   2       94.52      100.84     11.27 o 
  -8   1   2      132.01      160.53     11.51 o 
  -7   1   2       16.16       12.85      2.46 o 
  -6   1   2       67.14       57.81      2.92 o 
  -5   1   2       60.79       38.60      1.81 o 
  -4   1   2      278.00      307.21     15.59 o 
  -3   1   2     2665.47     3322.26     21.08 o 
  -2   1   2        0.87        3.64      2.02 o 
  -1   1   2      605.68      559.59      9.13 o 
   0   1   2      567.35      545.34      7.28 o 
   1   1   2     3060.05     3227.26     17.11 o 
   2   1   2      617.83      548.49      8.90 o 
   3   1   2       27.42       88.43      7.09 o 
   4   1   2     1177.08     1251.12     19.29 o 
   5   1   2      247.19      246.71      9.56 o 
   6   1   2       61.51       70.58      6.44 o 
   7   1   2      782.06      815.14     22.25 o 
   8   1   2      621.17      597.27     20.72 o 
   9   1   2        0.97        1.54      3.57 o 
  10   1   2       30.10       22.09     10.65 o 
 -10   2   2       61.06       54.90     11.09 o 
  -9   2   2       88.58       98.57      8.72 o 
  -8   2   2        7.99        9.82      6.71 o 
  -7   2   2      316.31      282.95     14.95 o 
  -6   2   2        8.16        9.37      4.51 o 
  -5   2   2        0.77        4.82      5.06 o 
  -4   2   2      209.19      223.48     14.64 o 
  -3   2   2     2190.15     2315.75     62.43 o 
  -2   2   2      691.07      573.79     10.10 o 
  -1   2   2     3014.95     3575.20     24.93 o 
   0   2   2      116.17      137.35      2.70 o 
   1   2   2      408.79      335.73      5.93 o 
   2   2   2       85.01       78.99      2.34 o 
   3   2   2     1124.04     1107.40     12.86 o 
   4   2   2      776.34      923.15      8.51 o 
   5   2   2        0.15        0.52      1.40 o 
   6   2   2      439.92      422.13     13.12 o 
   7   2   2      948.73      994.96     27.37 o 
   8   2   2      253.33      219.10     12.67 o 
   9   2   2       25.85       19.97      8.51 o 
  10   2   2        9.49       14.48     11.54 o 
  11   2   2        6.46        7.71      6.39 o 
  -9   3   2      124.91      124.11      9.33 o 
  -8   3   2       24.99       39.67      6.06 o 
  -7   3   2      104.17      107.17     10.01 o 
  -6   3   2      306.92      301.80     13.48 o 
  -5   3   2      466.94      454.73     21.34 o 
  -4   3   2      377.36      369.82     20.04 o 
  -3   3   2       17.49       22.42      3.40 o 
  -2   3   2     2345.82     2422.23     37.13 o 
  -1   3   2      904.39      916.28      8.97 o 
   0   3   2     5184.50     5770.23     24.10 o 
   1   3   2    11918.29    13981.45    427.29 o 
   2   3   2      475.29      500.83     17.32 o 
   3   3   2     4755.08     5230.66     73.05 o 
   4   3   2      288.31      281.98      4.30 o 
   5   3   2        3.52       13.64      5.65 o 
   6   3   2       28.96       29.00      4.26 o 
   7   3   2       18.48       23.08      7.90 o 
   8   3   2      126.74      133.14      9.29 o 
   9   3   2      147.13      134.62      8.25 o 
  10   3   2        2.09        5.68      3.51 o 
  11   3   2      127.37      142.35     11.90 o 
  -9   4   2        1.22        0.63      5.52 o 
  -8   4   2       50.91       41.43      5.39 o 
  -7   4   2      307.86      325.56     24.44 o 
  -6   4   2        0.64        0.41      1.85 o 
  -5   4   2       14.33       13.65      6.55 o 
  -4   4   2       26.82       21.98      1.62 o 
  -3   4   2      803.20      902.33     12.37 o 
  -2   4   2       26.39       28.76      1.86 o 
  -1   4   2       15.48       18.69      1.19 o 
   0   4   2      460.04      444.95      6.12 o 
   1   4   2     3240.48     3419.41     34.99 o 
   2   4   2     3045.57     3639.22     16.98 o 
   3   4   2      105.02      141.33      4.62 o 
   4   4   2      294.12      268.55      8.64 o 
   5   4   2       18.54       26.65      8.31 o 
   6   4   2      248.11      284.93      9.99 o 
   7   4   2        3.85        5.59      2.65 o 
   8   4   2      860.30      876.55     15.42 o 
   9   4   2       84.84       81.02      5.90 o 
  10   4   2        0.33        2.73      2.31 o 
  11   4   2        0.70        1.29      2.17 o 
  -8   5   2       48.24       52.04     10.14 o 
  -7   5   2       27.42       19.43      3.93 o 
  -6   5   2      243.19      254.78     18.05 o 
  -5   5   2       77.22       60.86      6.85 o 
  -4   5   2       56.02       43.31      3.77 o 
  -3   5   2        3.94        4.70      1.88 o 
  -2   5   2     1013.66      990.08     15.15 o 
  -1   5   2      609.02      619.47      7.70 o 
   0   5   2      134.69      124.01      3.90 o 
   1   5   2      294.32      310.86      3.90 o 
   2   5   2     2066.42     2127.33     46.79 o 
   3   5   2      447.85      465.16      9.24 o 
   4   5   2       44.71       45.59      2.71 o 
   5   5   2      168.13      209.98     10.25 o 
   6   5   2       47.08       39.19      4.45 o 
   7   5   2       71.18       70.23      6.70 o 
   8   5   2     1034.32     1062.80     19.53 o 
   9   5   2        0.53        1.52      1.84 o 
  10   5   2        1.78        1.96      2.22 o 
  11   5   2        1.57        4.62      3.81 o 
  -7   6   2       17.92       27.25     31.85 o 
  -6   6   2       67.95       55.98      5.41 o 
  -5   6   2        3.27        9.54      5.45 o 
  -4   6   2      165.77      199.80     15.51 o 
  -3   6   2        0.45        0.94      0.86 o 
  -2   6   2       18.71       15.42      2.51 o 
  -1   6   2      279.88      281.57      9.39 o 
   0   6   2     2367.34     2573.19     86.13 o 
   1   6   2      511.20      476.25     12.87 o 
   2   6   2      203.29      248.60      7.64 o 
   3   6   2      141.04      156.02      6.95 o 
   4   6   2      193.91      133.48      6.68 o 
   5   6   2        3.79        7.78      3.56 o 
   6   6   2       29.28       28.17      5.59 o 
   7   6   2        2.49        3.97      2.62 o 
   8   6   2      827.03      884.01     18.28 o 
   9   6   2       40.66       49.80     13.29 o 
  10   6   2        1.06        2.82      2.69 o 
  11   6   2      102.69      126.82      8.82 o 
  -7   7   2        1.46        0.16      4.65 o 
  -6   7   2       23.38       42.01      8.80 o 
  -5   7   2        2.80        4.53      3.93 o 
  -4   7   2        6.10        6.21      3.61 o 
  -3   7   2      380.45      439.07     17.10 o 
  -2   7   2       31.82       38.06      6.15 o 
  -1   7   2      694.79      650.74     23.70 o 
   0   7   2       58.08       56.14      6.68 o 
   1   7   2      161.53      154.55      7.32 o 
   2   7   2     2210.26     2198.80     48.44 o 
   3   7   2      510.49      530.95     10.56 o 
   4   7   2      937.92     1008.11     19.78 o 
   5   7   2      388.10      407.18     15.51 o 
   6   7   2      646.16      677.57     26.91 o 
   7   7   2        9.88       16.32      5.60 o 
   8   7   2      139.95      137.79      9.36 o 
   9   7   2      742.95      778.57     21.99 o 
  10   7   2       52.31       50.88      7.30 o 
  11   7   2       77.87       61.05      9.03 o 
  -6   8   2        0.66        0.92      6.10 o 
  -5   8   2       14.77       20.17     21.36 o 
  -4   8   2        1.66        1.00      1.21 o 
  -3   8   2      234.97      196.67     10.50 o 
  -2   8   2        8.39        8.21      3.17 o 
  -1   8   2      208.41      245.02     10.99 o 
   0   8   2      116.87      115.85      6.39 o 
   1   8   2       28.54       34.67      3.93 o 
   2   8   2      141.78      134.48      7.48 o 
   3   8   2      175.22      190.78     10.45 o 
   4   8   2      356.72      397.43     16.49 o 
   5   8   2      136.46      130.13      7.83 o 
   6   8   2       31.90       36.22     11.53 o 
   7   8   2      126.71      108.17     10.08 o 
   8   8   2       17.59       21.64      7.94 o 
   9   8   2      567.95      561.70     26.99 o 
  10   8   2      169.12      186.48     11.55 o 
  11   8   2       27.46       30.35     15.40 o 
  -5   9   2      118.67      109.79     15.45 o 
  -4   9   2       58.63       68.90     10.26 o 
  -3   9   2       13.03       28.28     20.52 o 
  -2   9   2      218.47      218.88     10.68 o 
  -1   9   2       27.21       42.84      5.17 o 
   0   9   2       67.92       81.81      6.78 o 
   1   9   2     1180.09     1166.16     33.70 o 
   2   9   2      135.05      156.95     12.79 o 
   3   9   2       68.29       59.46      5.10 o 
   4   9   2        0.96        1.77      2.26 o 
   5   9   2      322.25      348.78     12.19 o 
   6   9   2        3.48        1.40      1.63 o 
   7   9   2       78.48       83.15      9.11 o 
   8   9   2        0.26        1.67      2.22 o 
   9   9   2      266.03      298.62     15.67 o 
  10   9   2       34.85       25.52     11.48 o 
  11   9   2       20.40       21.79     12.51 o 
  -4  10   2        3.69        2.04      5.52 o 
  -3  10   2        0.78        1.99      7.16 o 
  -2  10   2        6.79        2.22      2.28 o 
  -1  10   2        9.90        4.21      2.61 o 
   0  10   2       28.20       34.48      5.46 o 
   1  10   2      249.35      296.53     13.09 o 
   2  10   2       13.63       18.83      7.73 o 
   3  10   2       79.58       82.46      5.06 o 
   4  10   2       99.10      101.43      8.97 o 
   5  10   2      184.97      194.37     13.20 o 
   6  10   2      135.53      150.62     16.38 o 
   7  10   2      147.44      142.01      8.31 o 
   8  10   2      161.41      171.15     10.48 o 
   9  10   2        0.31        1.11      2.38 o 
  10  10   2       61.42       76.38      8.06 o 
  11  10   2        0.38        1.31      3.17 o 
  -3  11   2        2.75        2.14      4.49 o 
  -2  11   2        6.77        4.37      7.18 o 
  -1  11   2       31.01       32.79      6.73 o 
   0  11   2       51.79       61.59      5.58 o 
   1  11   2        5.32       12.24      4.94 o 
   2  11   2        3.02        2.21      2.47 o 
   3  11   2        3.38        2.99      2.35 o 
   4  11   2        0.78        0.78      1.95 o 
   5  11   2       55.54       58.03      5.73 o 
   6  11   2      114.40      110.13      7.81 o 
   7  11   2       65.36       67.39      6.31 o 
   8  11   2       26.81       27.20      5.36 o 
   9  11   2       31.73       32.23      7.49 o 
  10  11   2       75.33       63.55      6.47 o 
  -2  12   2       17.22        5.48     15.19 o 
  -1  12   2       28.47       19.64     23.49 o 
   0  12   2        5.02        8.38      6.68 o 
   1  12   2       63.60       39.17      5.74 o 
   2  12   2      237.76      196.77     11.15 o 
   3  12   2       61.88       52.79      4.81 o 
   4  12   2        5.29        8.25      3.77 o 
   5  12   2        9.37        8.25      5.19 o 
   6  12   2        5.68        3.76      2.80 o 
   7  12   2       21.83       13.36      7.24 o 
   8  12   2       29.33       26.47      7.60 o 
   9  12   2       10.41        7.11      4.36 o 
  10  12   2       64.80       80.79      9.33 o 
   0  13   2        1.65        1.30      2.11 o 
   1  13   2       62.60       65.82      6.15 o 
   2  13   2      237.05      265.97     16.18 o 
   3  13   2       12.35       12.50      6.60 o 
   4  13   2        0.18        1.56      1.59 o 
   5  13   2       92.75      107.01      8.41 o 
   6  13   2       45.27       37.47      7.57 o 
   7  13   2       27.43       18.78     10.72 o 
   8  13   2        3.76        3.16      3.08 o 
   9  13   2       42.65       39.49      5.33 o 
   2  14   2       60.46       37.58     32.46 o 
   3  14   2       42.54       62.90     11.05 o 
   4  14   2        1.08        1.55      2.52 o 
   5  14   2        6.78        6.25      6.46 o 
   6  14   2       14.64       10.97      9.16 o 
   7  14   2      111.98      115.57     13.87 o 
  -6 -13   3        4.11        5.38      4.20 o 
  -5 -13   3        7.42        2.46      2.30 o 
  -4 -13   3        0.29        0.59      2.40 o 
  -3 -13   3       24.72       15.21     15.57 o 
  -8 -12   3        2.09        1.64      2.18 o 
  -7 -12   3       21.83       18.67      9.79 o 
  -6 -12   3        0.05        1.09      1.96 o 
  -5 -12   3        0.01        0.86      3.01 o 
  -4 -12   3        5.66        3.56      2.32 o 
  -3 -12   3        0.00        1.21      2.25 o 
  -2 -12   3       24.88       16.32     12.87 o 
  -1 -12   3        0.84        1.31      2.14 o 
   0 -12   3        7.17       10.47     12.04 o 
  -9 -11   3       33.00       39.11      8.33 o 
  -8 -11   3        0.94        2.29      1.89 o 
  -7 -11   3        0.53        2.51      2.02 o 
  -6 -11   3       27.57       31.05     15.21 o 
  -5 -11   3       34.58       38.53      6.93 o 
  -4 -11   3        4.94        2.34      2.01 o 
  -3 -11   3        2.33        4.35      2.69 o 
  -2 -11   3        0.24        2.82      2.93 o 
  -1 -11   3       65.05       87.29      9.91 o 
   0 -11   3        0.26        0.75      2.21 o 
   1 -11   3       17.61       11.00     10.39 o 
 -10 -10   3        0.23        2.54      2.59 o 
  -9 -10   3      303.44      274.26     22.44 o 
  -8 -10   3       82.28       83.58      6.71 o 
  -7 -10   3      163.96      177.47     12.17 o 
  -6 -10   3      187.02      214.14     12.20 o 
  -5 -10   3       32.23       34.56      5.44 o 
  -4 -10   3      156.61      136.42      9.35 o 
  -3 -10   3        1.50        1.47      1.62 o 
  -2 -10   3      113.95       96.40      9.89 o 
  -1 -10   3      166.46      160.27     16.90 o 
   0 -10   3       15.38       16.35     12.38 o 
   1 -10   3        0.06        1.97      2.56 o 
   2 -10   3       98.53      105.18     11.94 o 
   3 -10   3       41.06       32.97     32.10 o 
 -10  -9   3      135.32      144.19      8.30 o 
  -9  -9   3      432.07      464.40     23.49 o 
  -8  -9   3      452.53      467.08     25.61 o 
  -7  -9   3      273.63      297.87     19.97 o 
  -6  -9   3       10.48        8.45      4.08 o 
  -5  -9   3       23.70       15.44      5.29 o 
  -4  -9   3      249.01      245.52     13.75 o 
  -3  -9   3        0.20        3.17      1.62 o 
  -2  -9   3       11.17       14.73      6.55 o 
  -1  -9   3       23.71       26.76      4.44 o 
   0  -9   3       46.91       46.74      7.04 o 
   1  -9   3        4.20        6.42      5.02 o 
   2  -9   3       10.97        7.71      4.01 o 
   3  -9   3        1.28        0.15      3.81 o 
 -11  -8   3        0.01        0.44      2.54 o 
 -10  -8   3       16.16       10.85      6.48 o 
  -9  -8   3        2.14        4.32      2.58 o 
  -8  -8   3      389.42      432.12     28.29 o 
  -7  -8   3       13.81       15.70      7.75 o 
  -6  -8   3      103.00      100.03     10.26 o 
  -5  -8   3        1.21        3.96      2.62 o 
  -4  -8   3        7.09        6.24      2.75 o 
  -3  -8   3       34.64       42.12      5.17 o 
  -2  -8   3      267.49      293.60     12.03 o 
  -1  -8   3      425.87      450.74     13.90 o 
   0  -8   3      122.10      111.46     10.77 o 
   1  -8   3      179.63      185.10     14.77 o 
   2  -8   3       19.02       28.61     11.37 o 
   3  -8   3       24.91       19.87     11.45 o 
   4  -8   3       27.07       11.42     12.76 o 
   5  -8   3      118.21      124.85     19.97 o 
 -11  -7   3       14.71       11.60      5.96 o 
 -10  -7   3       25.01       27.26     13.72 o 
  -9  -7   3        6.98        7.56      4.04 o 
  -8  -7   3      311.89      263.85     48.60 o 
  -7  -7   3      166.79      166.50     12.29 o 
  -6  -7   3       63.67       65.77      7.77 o 
  -5  -7   3       84.32      101.26      9.95 o 
  -4  -7   3       12.80       10.48      4.07 o 
  -3  -7   3       72.12       64.08      5.27 o 
  -2  -7   3      181.03      163.89      8.73 o 
  -1  -7   3       21.99       21.44      2.75 o 
   0  -7   3      109.95      105.68      7.73 o 
   1  -7   3        4.75        2.27      1.46 o 
   2  -7   3       21.68       25.08     10.68 o 
   3  -7   3      170.93      174.79     19.70 o 
   4  -7   3        2.64        0.54      2.66 o 
   5  -7   3       28.01       31.08     32.26 o 
   6  -7   3       10.67       18.23     23.13 o 
 -11  -6   3        3.51        1.74      2.75 o 
 -10  -6   3        0.18        1.42      2.44 o 
  -9  -6   3       21.67       20.80      8.92 o 
  -8  -6   3      113.37      125.08      9.42 o 
  -7  -6   3      212.32      208.70     18.38 o 
  -6  -6   3      437.25      473.50     16.21 o 
  -5  -6   3       63.40       51.37      6.19 o 
  -4  -6   3      164.46      169.53      9.22 o 
  -3  -6   3        9.60        7.90      2.85 o 
  -2  -6   3       22.67       27.84      3.52 o 
  -1  -6   3       19.76       13.61      1.96 o 
   0  -6   3      109.59      102.93      5.01 o 
   1  -6   3      103.98       98.42      3.78 o 
   2  -6   3      114.35      131.85     13.43 o 
   3  -6   3      249.35      251.84     10.75 o 
   4  -6   3      112.00      135.88     11.15 o 
   5  -6   3       59.07       63.32     14.86 o 
   6  -6   3       33.44       29.22     37.23 o 
   7  -6   3       34.31       45.81     11.37 o 
 -11  -5   3        0.26        1.30      3.08 o 
 -10  -5   3       12.71       11.55      6.55 o 
  -9  -5   3       21.52       26.10      9.60 o 
  -8  -5   3        3.29        6.35      2.96 o 
  -7  -5   3      217.41      205.50     14.05 o 
  -6  -5   3      717.15      763.85     29.44 o 
  -5  -5   3       60.48       56.60      5.40 o 
  -4  -5   3       29.02       29.70      4.46 o 
  -3  -5   3      336.04      358.22     13.43 o 
  -2  -5   3       28.02       27.13      4.02 o 
  -1  -5   3      116.29      128.74      6.43 o 
   0  -5   3      144.17      154.09      7.26 o 
   1  -5   3      110.85      104.94      4.60 o 
   2  -5   3      468.73      425.79     22.47 o 
   3  -5   3        4.33        7.37      3.78 o 
   4  -5   3       37.54       30.65     13.46 o 
   5  -5   3      392.72      371.42     25.43 o 
   6  -5   3       14.88       16.67     18.85 o 
   7  -5   3       58.77       31.46     33.67 o 
 -11  -4   3        0.30        0.74      2.15 o 
 -10  -4   3       55.43       67.97     16.40 o 
  -9  -4   3        1.68        0.65      2.42 o 
  -8  -4   3      421.05      420.54     11.96 o 
  -7  -4   3      209.68      191.19     15.63 o 
  -6  -4   3       45.64       42.46      4.49 o 
  -5  -4   3       29.74       26.40      3.90 o 
  -4  -4   3     1135.68     1248.28     24.44 o 
  -3  -4   3       96.59      122.25      5.83 o 
  -2  -4   3      245.92      258.45     10.08 o 
  -1  -4   3       12.02        3.00      1.09 o 
   0  -4   3      346.44      329.07      9.99 o 
   1  -4   3      452.69      393.41     34.70 o 
   2  -4   3      130.70      145.36     11.07 o 
   3  -4   3      663.39      633.59     30.39 o 
   4  -4   3       87.00       86.51      5.39 o 
   5  -4   3       29.72       25.79     12.79 o 
   6  -4   3      160.81      162.74     13.44 o 
   7  -4   3       59.06       77.04     11.74 o 
   8  -4   3      106.14      133.61     17.48 o 
 -11  -3   3       14.43       22.73     16.11 o 
 -10  -3   3       10.49       14.34      8.56 o 
  -9  -3   3      127.48      116.81      9.32 o 
  -8  -3   3       74.66       70.30      6.44 o 
  -7  -3   3       66.87       70.48      7.38 o 
  -6  -3   3      180.02      173.50     10.73 o 
  -5  -3   3      172.69      271.60     12.51 o 
  -4  -3   3      363.36      354.24     13.38 o 
  -3  -3   3      483.60      505.75      8.44 o 
  -2  -3   3      548.42      655.45      8.19 o 
  -1  -3   3       68.45       43.03      1.94 o 
   0  -3   3     1237.25     1305.57     22.00 o 
   1  -3   3      461.31      507.64     18.01 o 
   2  -3   3        4.25        6.16      2.59 o 
   3  -3   3        9.01        6.85      1.43 o 
   4  -3   3     1214.81     1286.11     38.40 o 
   5  -3   3       65.33       72.59      6.34 o 
   6  -3   3       30.86       27.79      2.69 o 
   7  -3   3        0.27        2.07      6.56 o 
   8  -3   3        7.39        5.98      8.27 o 
 -11  -2   3        0.06        0.12      5.75 o 
 -10  -2   3       82.95       72.67      9.40 o 
  -9  -2   3       46.91       53.99     15.87 o 
  -8  -2   3       48.99       46.98      3.93 o 
  -7  -2   3       12.41       12.64      6.16 o 
  -6  -2   3       82.47       81.88      6.11 o 
  -5  -2   3     3379.71     3759.46     71.76 o 
  -4  -2   3      104.82       57.56      3.61 o 
  -3  -2   3       45.29       28.85      1.67 o 
  -2  -2   3      914.62      930.16     44.65 o 
  -1  -2   3      892.88      793.41     15.36 o 
   0  -2   3        1.10        4.16      1.29 o 
   1  -2   3      302.19      281.69      5.43 o 
   2  -2   3       94.26      104.26      5.54 o 
   3  -2   3      436.41      380.05     10.38 o 
   4  -2   3      211.18      208.04      8.64 o 
   5  -2   3      574.64      580.95     16.42 o 
   6  -2   3      881.13      819.03     33.40 o 
   7  -2   3        0.21        1.74      1.62 o 
   8  -2   3       13.40       12.67     12.89 o 
   9  -2   3        0.00        2.09      5.12 o 
 -11  -1   3       33.59       30.80      5.40 o 
 -10  -1   3       25.28       22.50     12.50 o 
  -9  -1   3       24.40       24.89     13.88 o 
  -8  -1   3       34.44       39.54      3.44 o 
  -7  -1   3       49.91       38.67      3.96 o 
  -6  -1   3      126.94      146.36      6.95 o 
  -5  -1   3      850.31      861.65     15.54 o 
  -4  -1   3     1631.11     1607.52     38.91 o 
  -3  -1   3      157.85      222.77      5.72 o 
  -2  -1   3      549.21      569.37      8.22 o 
  -1  -1   3      452.16      497.49      4.04 o 
   0  -1   3        5.17        5.51      1.15 o 
   1  -1   3       41.60       53.03      1.47 o 
   2  -1   3      248.11      241.03      4.88 o 
   3  -1   3       45.23       35.53      2.56 o 
   4  -1   3       21.59       20.19      3.18 o 
   5  -1   3      348.98      353.78     12.12 o 
   6  -1   3      512.19      514.07     14.79 o 
   7  -1   3        1.10        1.00      1.99 o 
   8  -1   3       10.84        9.31      6.12 o 
   9  -1   3       22.38       22.60     21.62 o 
 -10   0   3       12.14        5.59      4.88 o 
  -9   0   3        1.00        3.76      3.06 o 
  -8   0   3      261.03      212.25     23.13 o 
  -7   0   3     1257.62     1171.71     32.57 o 
  -6   0   3      899.17      889.08     27.12 o 
  -5   0   3     1040.77     1160.83     34.44 o 
  -4   0   3      294.53      260.17      8.40 o 
  -3   0   3      242.43      210.25      3.55 o 
  -2   0   3     2417.08     2416.98     30.94 o 
  -1   0   3     2501.60     2431.16     14.48 o 
   0   0   3     3998.91     4415.77     37.00 o 
   1   0   3      455.87      456.09      7.61 o 
   2   0   3        0.05        3.70      1.08 o 
   3   0   3       21.65       23.38      1.95 o 
   4   0   3      201.73      227.57      7.06 o 
   5   0   3      153.50      162.43      7.94 o 
   6   0   3      618.92      637.31     23.78 o 
   7   0   3       26.06       31.59      4.37 o 
   8   0   3        5.36        7.07      3.01 o 
   9   0   3       12.39        7.11      6.32 o 
  10   0   3       86.90       75.44     19.59 o 
 -10   1   3       12.42        4.92      4.50 o 
  -9   1   3       72.89       61.22      6.84 o 
  -8   1   3      169.00      195.77     18.14 o 
  -7   1   3      103.55      108.00     10.74 o 
  -6   1   3      405.96      383.40     15.44 o 
  -5   1   3     1100.82     1054.73     16.15 o 
  -4   1   3     1669.67     1929.15     49.88 o 
  -3   1   3        0.17        2.29      0.69 o 
  -2   1   3        0.50       12.28      3.48 o 
  -1   1   3       30.13       37.01      1.44 o 
   0   1   3      354.86      384.24      6.76 o 
   1   1   3     2729.97     2681.71    103.42 o 
   2   1   3     1391.98     1472.96     15.42 o 
   3   1   3     2625.52     2861.87     47.82 o 
   4   1   3      226.32      276.86      8.38 o 
   5   1   3        1.16        0.76      1.65 o 
   6   1   3      418.51      393.57     19.38 o 
   7   1   3      570.27      584.94     18.17 o 
   8   1   3       15.99        6.68      4.19 o 
   9   1   3        6.03        5.87      3.82 o 
  10   1   3       25.10       13.51     12.59 o 
 -10   2   3        8.94        5.64      8.29 o 
  -9   2   3        5.28        5.75      5.37 o 
  -8   2   3      240.47      197.73     16.51 o 
  -7   2   3      239.00      250.54     17.05 o 
  -6   2   3      392.89      351.06     14.57 o 
  -5   2   3       27.71       30.76      7.10 o 
  -4   2   3      132.21      106.60      9.69 o 
  -3   2   3      113.70       78.70      3.51 o 
  -2   2   3        0.90       12.01      2.26 o 
  -1   2   3     1007.51     1030.79     11.69 o 
   0   2   3     7290.05     7899.94    428.38 o 
   1   2   3     2560.95     2915.00     27.16 o 
   2   2   3      110.10      110.12      2.67 o 
   3   2   3       66.23       73.45      2.46 o 
   4   2   3      881.22      912.97     13.10 o 
   5   2   3      505.03      541.15     11.67 o 
   6   2   3       68.37       70.09      6.38 o 
   7   2   3     1381.72     1395.91     41.43 o 
   8   2   3      189.49      169.93      9.76 o 
   9   2   3       10.64       14.59      6.84 o 
  10   2   3       16.26       10.36      8.41 o 
  11   2   3        8.06        6.53      5.24 o 
  -9   3   3       59.92       42.80     13.79 o 
  -8   3   3       40.58       55.44      6.31 o 
  -7   3   3      382.96      369.93     21.59 o 
  -6   3   3      468.33      496.92     19.30 o 
  -5   3   3      635.91      579.12     28.99 o 
  -4   3   3       29.12       33.02      5.29 o 
  -3   3   3     1122.65     1237.19     17.46 o 
  -2   3   3      605.95      504.07      4.76 o 
  -1   3   3       42.54       56.73      1.85 o 
   0   3   3     1502.66     1775.21     20.64 o 
   1   3   3     6877.23     8128.89    122.33 o 
   2   3   3     4013.37     4355.27    127.70 o 
   3   3   3       91.14       87.72      3.05 o 
   4   3   3       54.50       46.80      2.72 o 
   5   3   3     2710.25     3020.34     97.17 o 
   6   3   3       26.74       26.47      7.38 o 
   7   3   3        3.05        4.22      1.76 o 
   8   3   3      148.86      154.17     11.47 o 
   9   3   3        0.03        1.08      2.45 o 
  10   3   3       20.43       13.34      8.97 o 
  11   3   3        0.07        1.20      2.69 o 
  -9   4   3        0.03        2.10      5.86 o 
  -8   4   3       15.89        9.31      7.30 o 
  -7   4   3      141.86      149.55     13.01 o 
  -6   4   3      100.13       84.25      9.01 o 
  -5   4   3       10.87       22.10      7.63 o 
  -4   4   3     1072.35     1092.72     53.66 o 
  -3   4   3      213.64      256.64      9.08 o 
  -2   4   3      640.88      728.38     16.25 o 
  -1   4   3      188.01      142.51      3.96 o 
   0   4   3      650.96      645.68      5.36 o 
   1   4   3      334.30      375.40      7.02 o 
   2   4   3      204.28      223.04      4.60 o 
   3   4   3     1249.66     1194.68     15.30 o 
   4   4   3     1703.80     1636.01     15.78 o 
   5   4   3      205.14      246.36      9.34 o 
   6   4   3      420.70      440.20     13.13 o 
   7   4   3      644.37      679.40     19.02 o 
   8   4   3      219.04      232.55      9.66 o 
   9   4   3       15.86        8.10      3.88 o 
  10   4   3       90.72       74.84      6.33 o 
  11   4   3        2.50        7.15      5.10 o 
  -8   5   3        0.39        1.44      5.21 o 
  -7   5   3        9.05        9.27      6.40 o 
  -6   5   3      160.60      177.24     11.07 o 
  -5   5   3      284.88      254.49     13.07 o 
  -4   5   3       25.43       28.54     11.54 o 
  -3   5   3        2.22        2.17      1.15 o 
  -2   5   3      970.78      970.82     15.36 o 
  -1   5   3       62.92       78.73      3.40 o 
   0   5   3      771.04      823.23     10.84 o 
   1   5   3      687.53      831.34     12.84 o 
   2   5   3      296.55      239.82      4.05 o 
   3   5   3      138.53      122.08      4.55 o 
   4   5   3      286.48      275.05      9.29 o 
   5   5   3      930.18      925.44     17.84 o 
   6   5   3      695.69      732.38     18.74 o 
   7   5   3      164.37      173.56     14.58 o 
   8   5   3     1070.29     1056.06     20.51 o 
   9   5   3      189.12      203.78     12.79 o 
  10   5   3       58.21       46.63      5.38 o 
  11   5   3        0.05        1.01      2.17 o 
  -8   6   3        5.84        7.06      6.98 o 
  -7   6   3        4.88        2.16      4.45 o 
  -6   6   3        2.28        5.71      3.38 o 
  -5   6   3      121.09      137.33      9.85 o 
  -4   6   3       85.05       78.00      5.85 o 
  -3   6   3       37.16       43.86      2.32 o 
  -2   6   3       11.54       12.63      2.35 o 
  -1   6   3      105.29      103.69      5.00 o 
   0   6   3      521.88      617.57     16.83 o 
   1   6   3      159.77      187.51      8.11 o 
   2   6   3      368.33      389.98     14.23 o 
   3   6   3       26.98       24.08      9.54 o 
   4   6   3      382.47      415.62     12.60 o 
   5   6   3       62.83       77.03      7.88 o 
   6   6   3      843.99      874.95     31.42 o 
   7   6   3      444.23      432.93     15.70 o 
   8   6   3      345.10      357.58     10.29 o 
   9   6   3      202.24      184.71     12.29 o 
  10   6   3       26.71       28.30      8.85 o 
  11   6   3       21.11       21.31     13.95 o 
  -7   7   3        2.47        0.73      5.51 o 
  -6   7   3      149.44      182.24     19.06 o 
  -5   7   3      165.82      140.62     11.08 o 
  -4   7   3      228.94      243.78     14.06 o 
  -3   7   3     1051.64     1242.94     28.10 o 
  -2   7   3        1.14        2.50      1.78 o 
  -1   7   3      135.68      118.74      7.20 o 
   0   7   3        5.83        6.12      2.44 o 
   1   7   3      146.97      141.07      7.10 o 
   2   7   3       40.08       41.51      2.32 o 
   3   7   3      269.11      291.50     10.96 o 
   4   7   3       65.99       60.86      4.19 o 
   5   7   3      605.81      621.44     16.56 o 
   6   7   3      232.90      255.30     11.73 o 
   7   7   3      262.00      267.35     16.01 o 
   8   7   3       22.81       21.24      7.25 o 
   9   7   3       18.00       26.12      9.23 o 
  10   7   3       27.28       19.49     10.71 o 
  11   7   3        0.01        2.14      1.92 o 
  -6   8   3        0.25        2.40      4.50 o 
  -5   8   3       68.46      106.54     14.50 o 
  -4   8   3      124.21      103.13      8.77 o 
  -3   8   3       60.01       74.48      6.53 o 
  -2   8   3      240.18      233.62     11.02 o 
  -1   8   3       96.40       86.46      7.06 o 
   0   8   3      281.67      313.65     13.04 o 
   1   8   3      155.30      168.70      9.55 o 
   2   8   3      141.87      136.82      6.16 o 
   3   8   3       70.75       72.50      4.98 o 
   4   8   3       90.09       84.59      6.94 o 
   5   8   3       99.00      101.60      6.51 o 
   6   8   3       66.25       68.27      5.64 o 
   7   8   3      331.41      337.70     12.12 o 
   8   8   3      245.31      254.87     16.35 o 
   9   8   3      314.73      294.75     16.29 o 
  10   8   3        5.31        9.48      4.65 o 
  11   8   3       34.17       45.63      6.15 o 
  -5   9   3       40.89       65.07     12.44 o 
  -4   9   3        0.66       -0.23      5.93 o 
  -3   9   3       58.38       76.83      6.74 o 
  -2   9   3      665.34      747.49     29.97 o 
  -1   9   3       34.38       23.54      5.60 o 
   0   9   3      147.83      194.32     11.12 o 
   1   9   3       36.15       31.40      4.99 o 
   2   9   3       81.88       68.81      5.17 o 
   3   9   3        0.01        1.92      1.72 o 
   4   9   3       30.07       36.86      5.13 o 
   5   9   3        6.41        6.77      3.42 o 
   6   9   3       65.95       63.24      7.24 o 
   7   9   3       34.89       37.81     11.46 o 
   8   9   3        4.35        2.49      3.53 o 
   9   9   3      331.03      349.35     19.30 o 
  10   9   3       15.93        9.02      5.52 o 
  11   9   3       18.61       13.64      8.31 o 
  -4  10   3       26.61       41.66      8.52 o 
  -3  10   3       14.62       14.93     19.55 o 
  -2  10   3      343.80      370.07     20.94 o 
  -1  10   3      293.61      271.24     15.94 o 
   0  10   3      118.06       80.68      7.63 o 
   1  10   3       56.60       60.01      4.80 o 
   2  10   3      182.13      178.82     11.68 o 
   3  10   3        1.98        2.56      1.71 o 
   4  10   3        1.62        4.24      2.16 o 
   5  10   3        0.00        0.67      2.12 o 
   6  10   3        0.10        1.57      2.02 o 
   7  10   3      159.13      152.92      9.71 o 
   8  10   3       40.76       41.36      7.30 o 
   9  10   3       40.54       30.44     14.24 o 
  10  10   3       95.64      117.70     11.49 o 
  11  10   3        4.28        2.71      2.57 o 
  -3  11   3        3.34        3.45      4.27 o 
  -2  11   3       27.97       13.02     13.90 o 
  -1  11   3        1.34        2.22      1.78 o 
   0  11   3       29.96       14.28      5.74 o 
   1  11   3       36.55       33.85      3.96 o 
   2  11   3       43.69       33.33      3.58 o 
   3  11   3      112.21      130.08      8.74 o 
   4  11   3       19.01       17.93      7.91 o 
   5  11   3        5.94        5.41      3.19 o 
   6  11   3        3.28        1.65      2.70 o 
   7  11   3       24.77       12.07      6.39 o 
   8  11   3       19.95       21.65     11.15 o 
   9  11   3      575.96      591.86     23.11 o 
  10  11   3        1.57        1.16      2.50 o 
  -2  12   3       11.89        9.84     16.60 o 
  -1  12   3       46.72       49.59     15.06 o 
   0  12   3       23.46       38.68      4.85 o 
   1  12   3       30.58       20.48      8.17 o 
   2  12   3       25.05       12.92      6.89 o 
   3  12   3       68.44       67.67      5.80 o 
   4  12   3        1.85        2.35      2.32 o 
   5  12   3        8.87        7.93      3.81 o 
   6  12   3        0.15        3.40      2.64 o 
   7  12   3        3.48        3.63      2.78 o 
   8  12   3        2.87        3.39      3.50 o 
   9  12   3       88.83       85.33      8.12 o 
  10  12   3       48.74       52.57      5.47 o 
   0  13   3       22.67        9.45     12.75 o 
   1  13   3        1.65        2.01      2.52 o 
   2  13   3       33.94       39.48      4.33 o 
   3  13   3      123.55      125.22      8.85 o 
   4  13   3       73.79       69.73      5.26 o 
   5  13   3        5.53        4.74      4.76 o 
   6  13   3       22.93       15.99      9.05 o 
   7  13   3        1.13        1.53      2.05 o 
   8  13   3        1.80        0.34      2.93 o 
   9  13   3        0.31        1.13      3.97 o 
   2  14   3       35.39       26.90      7.16 o 
   3  14   3        5.94        3.24      2.61 o 
   4  14   3       10.37        7.93      4.22 o 
   5  14   3        0.85        0.81      3.13 o 
   6  14   3        3.93        3.36      5.19 o 
   7  14   3        1.93        4.24      4.32 o 
   8  14   3        1.66        1.77      3.66 o 
  -7 -12   4       23.03       14.25      9.84 o 
  -6 -12   4        0.37       -0.53      2.49 o 
  -5 -12   4        1.27        3.57      3.31 o 
  -4 -12   4       60.20       81.89     15.52 o 
  -3 -12   4        0.55        1.01      3.86 o 
  -2 -12   4        6.64        4.62      5.10 o 
  -1 -12   4       29.19       26.72     13.10 o 
  -9 -11   4       50.69       61.51      8.46 o 
  -8 -11   4       82.29       79.85      6.71 o 
  -7 -11   4       69.83       68.30     10.57 o 
  -6 -11   4       52.37       28.60     17.12 o 
  -5 -11   4        9.43       12.25      6.29 o 
  -4 -11   4        8.09        3.33      3.09 o 
  -3 -11   4      109.64      107.17     11.57 o 
  -2 -11   4       55.16       55.38     22.93 o 
  -1 -11   4       18.96       14.42     12.81 o 
   0 -11   4       92.20       96.12     10.69 o 
   1 -11   4        0.57       -0.35      3.53 o 
 -10 -10   4        0.27       -0.08      2.31 o 
  -9 -10   4       33.93       20.41     14.83 o 
  -8 -10   4       31.21       25.53     11.79 o 
  -7 -10   4       36.23       39.07      4.73 o 
  -6 -10   4        0.25        0.12      2.87 o 
  -5 -10   4       39.52       30.70     12.19 o 
  -4 -10   4        9.30        8.61      4.31 o 
  -3 -10   4       31.92       34.40      4.88 o 
  -2 -10   4       33.96       42.17      6.80 o 
  -1 -10   4       13.53       13.08     11.81 o 
   0 -10   4       86.42       75.41      8.76 o 
   1 -10   4      109.83       99.03     14.57 o 
   2 -10   4       55.70       61.77      7.14 o 
 -10  -9   4       22.01       18.53     10.39 o 
  -9  -9   4       23.11       15.09      7.87 o 
  -8  -9   4       20.05       18.15     11.63 o 
  -7  -9   4        0.31        1.13      2.61 o 
  -6  -9   4        0.95        1.42      2.61 o 
  -5  -9   4       22.79       34.45     11.45 o 
  -4  -9   4      126.69      138.36     10.51 o 
  -3  -9   4        2.78       10.00      3.44 o 
  -2  -9   4       38.73       30.70      5.74 o 
  -1  -9   4       14.03       16.00      9.45 o 
   0  -9   4        0.08        2.89      3.20 o 
   1  -9   4        0.71        0.16      4.24 o 
   2  -9   4        4.89        5.82      7.34 o 
   3  -9   4       76.48       86.91      8.12 o 
 -11  -8   4       31.06       25.63     18.36 o 
 -10  -8   4        0.31        2.39      2.60 o 
  -9  -8   4       77.04       77.07      6.62 o 
  -8  -8   4       45.95       31.89     15.74 o 
  -7  -8   4       46.71       47.32      7.56 o 
  -6  -8   4      317.63      343.65     15.09 o 
  -5  -8   4       57.04       44.25      8.14 o 
  -4  -8   4     1301.59     1390.34     34.59 o 
  -3  -8   4        4.92        4.14      2.11 o 
  -2  -8   4      201.02      207.25     13.57 o 
  -1  -8   4      451.28      463.30     11.84 o 
   0  -8   4       32.52       44.39     13.02 o 
   1  -8   4      271.18      271.72     17.05 o 
   2  -8   4       58.31       61.55     13.08 o 
   3  -8   4      101.79       91.47      9.65 o 
   4  -8   4       17.28        6.69      9.71 o 
 -11  -7   4        0.06        1.54      2.53 o 
 -10  -7   4        6.79       10.72      5.35 o 
  -9  -7   4      122.19      108.34      8.07 o 
  -8  -7   4        6.68        3.45      2.85 o 
  -7  -7   4       12.07        9.99      5.91 o 
  -6  -7   4      314.45      328.97     11.73 o 
  -5  -7   4      141.31      146.86      8.48 o 
  -4  -7   4       11.66       17.85      6.74 o 
  -3  -7   4      529.89      509.26     17.69 o 
  -2  -7   4      174.93      172.55     14.74 o 
  -1  -7   4        7.15        6.96      2.48 o 
   0  -7   4      177.97      183.75      8.66 o 
   1  -7   4      231.08      246.99     16.10 o 
   2  -7   4      321.26      325.44     20.85 o 
   3  -7   4       12.14       13.49      8.51 o 
   4  -7   4        0.51        1.09      2.39 o 
   5  -7   4       19.82       11.37     15.90 o 
 -11  -6   4        7.11        6.03      3.69 o 
 -10  -6   4       44.72       46.34      5.17 o 
  -9  -6   4       67.17       60.10      5.88 o 
  -8  -6   4        5.04        2.54      2.29 o 
  -7  -6   4       18.53       28.59     12.59 o 
  -6  -6   4        0.01        1.36      2.24 o 
  -5  -6   4      216.02      217.90     12.74 o 
  -4  -6   4      119.71      134.38      7.54 o 
  -3  -6   4      146.99      150.69     11.29 o 
  -2  -6   4      149.31      148.93      7.86 o 
  -1  -6   4      631.19      586.72     14.63 o 
   0  -6   4       56.91       59.10      2.96 o 
   1  -6   4       74.24       78.71     11.11 o 
   2  -6   4       61.93       43.08      7.36 o 
   3  -6   4        1.99        0.80      2.57 o 
   4  -6   4      486.71      553.95     40.90 o 
   5  -6   4       82.81       69.31      9.43 o 
   6  -6   4        0.32        4.81      5.25 o 
 -11  -5   4       15.64       10.94     11.54 o 
 -10  -5   4        0.05        2.16      2.08 o 
  -9  -5   4       28.15       16.04      8.23 o 
  -8  -5   4       91.22       86.45      7.50 o 
  -7  -5   4        5.13        6.34      3.18 o 
  -6  -5   4       78.47       89.98      6.20 o 
  -5  -5   4       75.27       73.72      7.03 o 
  -4  -5   4       55.85       53.50      5.26 o 
  -3  -5   4      645.69      660.97     17.14 o 
  -2  -5   4      185.74      231.44      9.10 o 
  -1  -5   4      161.26      159.14      7.45 o 
   0  -5   4      113.27      104.20      5.09 o 
   1  -5   4      107.07      112.34      9.66 o 
   2  -5   4        1.40        4.63      2.87 o 
   3  -5   4       35.55       34.90     17.41 o 
   4  -5   4       89.34       78.85      9.16 o 
   5  -5   4       24.90       37.26      6.04 o 
   6  -5   4        0.73       -0.07      7.47 o 
 -11  -4   4       37.59       32.24     19.18 o 
 -10  -4   4       18.08       13.17     10.33 o 
  -9  -4   4       43.93       54.88      6.90 o 
  -8  -4   4      207.56      165.64     10.05 o 
  -7  -4   4       69.40       85.57      9.72 o 
  -6  -4   4      350.42      371.29     16.37 o 
  -5  -4   4      212.58      226.64     15.13 o 
  -4  -4   4        0.12        4.59      3.17 o 
  -3  -4   4       33.94       23.62      2.75 o 
  -2  -4   4      102.71      107.35      5.77 o 
  -1  -4   4     3134.54     3295.38     51.37 o 
   0  -4   4      279.18      260.72      8.20 o 
   1  -4   4      874.78      972.24     23.84 o 
   2  -4   4     2430.89     2755.17     39.92 o 
   3  -4   4      608.88      633.61     29.53 o 
   4  -4   4      408.79      422.98     16.63 o 
   5  -4   4       12.92       21.81     12.89 o 
   6  -4   4        1.38        1.93      2.48 o 
   7  -4   4       71.46       99.51     16.75 o 
   8  -4   4       22.23       17.31     25.87 o 
 -11  -3   4       32.22       23.80     21.18 o 
 -10  -3   4        4.74        5.24      4.29 o 
  -9  -3   4       42.33       42.80      4.83 o 
  -8  -3   4      341.39      319.79     13.68 o 
  -7  -3   4       19.85       24.96      9.77 o 
  -6  -3   4      278.70      330.50     16.40 o 
  -5  -3   4      461.30      429.69     18.87 o 
  -3  -3   4       10.14       19.99      3.69 o 
  -2  -3   4      406.72      422.37     12.39 o 
  -1  -3   4       21.60       51.34      3.13 o 
   0  -3   4     3366.10     3813.62     31.94 o 
   1  -3   4      208.30      230.95     12.85 o 
   2  -3   4       61.29       68.96      8.05 o 
   3  -3   4      314.34      342.90     20.77 o 
   4  -3   4     1033.75     1017.05     28.49 o 
   5  -3   4      888.26      929.47      9.77 o 
   6  -3   4       16.90       10.79      7.70 o 
   7  -3   4        8.05       14.00     11.26 o 
   8  -3   4      118.95      146.57     15.47 o 
 -11  -2   4       29.18       41.91     16.71 o 
 -10  -2   4       12.78       19.00      9.07 o 
  -9  -2   4        2.10        3.61      3.44 o 
  -8  -2   4       98.58      101.35      8.18 o 
  -7  -2   4      396.92      390.00     12.65 o 
  -6  -2   4      832.95      903.02     22.44 o 
  -5  -2   4       82.35       95.46      6.95 o 
  -4  -2   4      111.30      119.87      6.05 o 
  -3  -2   4     1392.56     1336.61     26.29 o 
  -2  -2   4     1285.64     1420.89     22.25 o 
  -1  -2   4      182.36      265.22      5.69 o 
   0  -2   4      231.18      203.18      4.87 o 
   1  -2   4       94.86       82.59      4.86 o 
   2  -2   4      712.90      760.73     15.07 o 
   3  -2   4       81.94       91.70      5.76 o 
   4  -2   4       90.19       95.24      3.63 o 
   5  -2   4       87.94       68.79      4.62 o 
   6  -2   4      153.81      168.90      9.66 o 
   7  -2   4       67.43       52.32      5.53 o 
   8  -2   4        8.22       11.51     11.01 o 
   9  -2   4       13.43       13.80     22.80 o 
 -11  -1   4        1.18        0.35      3.41 o 
 -10  -1   4       85.10       78.05      9.89 o 
  -9  -1   4       99.71       90.91     10.07 o 
  -8  -1   4      104.95      119.10      7.79 o 
  -7  -1   4     2481.10     2196.62     93.83 o 
  -6  -1   4      126.33      137.39      6.03 o 
  -5  -1   4     1762.07     1650.70     28.94 o 
  -4  -1   4       62.53       72.92      4.88 o 
  -3  -1   4      854.66      885.95     14.81 o 
  -2  -1   4      488.23      472.90      4.84 o 
  -1  -1   4     3282.96     3168.20     20.10 o 
   0  -1   4        7.84       18.23      1.38 o 
   1  -1   4      163.88      159.84      3.48 o 
   2  -1   4      905.48      903.61      9.66 o 
   3  -1   4     1151.22     1303.96     25.18 o 
   4  -1   4      335.85      343.35     13.59 o 
   5  -1   4       19.55       15.95      4.22 o 
   6  -1   4       85.05       90.38      7.51 o 
   7  -1   4       78.07       83.98      5.71 o 
   8  -1   4       52.04       59.10      9.06 o 
   9  -1   4        6.95        9.35     11.34 o 
 -10   0   4       81.30       72.89      8.54 o 
  -9   0   4      157.89      152.25     12.66 o 
  -8   0   4      126.75      130.56     10.38 o 
  -7   0   4      753.42      659.73     27.75 o 
  -6   0   4      312.12      310.14     10.90 o 
  -5   0   4      270.77      213.77      8.79 o 
  -4   0   4       34.07       36.71      2.46 o 
  -3   0   4       15.47        6.94      1.76 o 
  -2   0   4      330.87      338.29      6.80 o 
  -1   0   4       55.00       58.18      1.82 o 
   0   0   4      558.23      550.20      7.20 o 
   1   0   4     3060.79     3163.17     40.92 o 
   2   0   4      741.79      739.11     10.16 o 
   3   0   4      862.86     1067.72     18.84 o 
   4   0   4      107.87      145.10      7.43 o 
   5   0   4      614.28      611.04     29.54 o 
   6   0   4       15.61       18.76      4.39 o 
   7   0   4       42.20       43.23      6.25 o 
   8   0   4        6.43       11.35      5.59 o 
   9   0   4        2.74        5.48      5.86 o 
  10   0   4        0.04        2.07      3.50 o 
 -10   1   4        5.39        2.70      3.91 o 
  -9   1   4       71.43       83.38      8.34 o 
  -8   1   4       61.76       62.41      8.76 o 
  -7   1   4        7.69       12.04      6.18 o 
  -6   1   4      248.47      232.22     13.53 o 
  -5   1   4     1750.94     1757.19     35.21 o 
  -4   1   4      308.79      297.71      8.93 o 
  -3   1   4       16.66       13.82      1.28 o 
  -2   1   4    11336.61    12236.26     74.64 o 
  -1   1   4      115.80      127.26      2.89 o 
   0   1   4     1038.51     1204.88     19.38 o 
   1   1   4     2604.58     2483.54     90.86 o 
   2   1   4      634.61      635.48      7.57 o 
   3   1   4     1513.99     1593.53     24.75 o 
   4   1   4     1078.37     1093.86     11.46 o 
   5   1   4     1198.76     1186.15     29.00 o 
   6   1   4      139.88      128.57      9.65 o 
   7   1   4      113.97      111.44      8.92 o 
   8   1   4       31.70       30.78      5.23 o 
   9   1   4        3.58        3.36      2.40 o 
  10   1   4       50.42       48.02      9.48 o 
 -10   2   4       26.00       20.28      8.99 o 
  -9   2   4       19.14       12.50      9.61 o 
  -8   2   4        0.03        1.79      2.52 o 
  -7   2   4        4.24        2.45      2.17 o 
  -6   2   4      300.45      268.39     12.00 o 
  -5   2   4       29.34       38.85      5.57 o 
  -4   2   4      892.20      819.67     23.45 o 
  -3   2   4      115.80      124.19      6.99 o 
  -2   2   4      384.49      332.53      3.41 o 
  -1   2   4       95.07      130.10      3.27 o 
   0   2   4     6458.90     7282.55     79.13 o 
   1   2   4       75.87       38.96      2.48 o 
   2   2   4     4331.38     4683.73     41.11 o 
   3   2   4     4644.54     4978.30     53.09 o 
   4   2   4      218.77      260.74      8.69 o 
   5   2   4      288.20      284.53     13.18 o 
   6   2   4      452.56      505.18     20.20 o 
   7   2   4       31.02       28.35      9.04 o 
   8   2   4      149.84      154.52      9.72 o 
   9   2   4       52.51       51.81      5.30 o 
  10   2   4       77.24       82.76      9.51 o 
  -9   3   4       10.32        6.74      5.21 o 
  -8   3   4        7.08        4.13      3.93 o 
  -7   3   4      211.70      167.05     12.89 o 
  -6   3   4      474.06      437.33     26.81 o 
  -5   3   4      298.61      273.80     14.73 o 
  -4   3   4      432.54      470.36     30.51 o 
  -3   3   4       46.68       36.87      4.05 o 
  -2   3   4     1788.58     1724.33     20.65 o 
  -1   3   4       56.03       96.18      5.26 o 
   0   3   4        4.72        4.58      0.97 o 
   1   3   4    10703.96    11253.39    101.54 o 
   2   3   4      818.83      723.62      7.36 o 
   3   3   4      265.43      334.12      4.08 o 
   4   3   4      278.43      376.56     11.42 o 
   5   3   4       86.90      106.94      7.50 o 
   6   3   4      818.64      859.12     22.43 o 
   7   3   4        2.53        2.90      2.34 o 
   8   3   4      300.55      292.40     11.76 o 
   9   3   4      107.28      120.65     10.98 o 
  10   3   4      278.50      269.83     13.56 o 
  11   3   4       39.70       45.72      7.83 o 
  -9   4   4       18.33       10.26      9.82 o 
  -8   4   4        0.03        1.18      2.09 o 
  -7   4   4        0.27        1.91      2.21 o 
  -6   4   4        4.08        4.25      2.17 o 
  -5   4   4       54.45       52.60      6.47 o 
  -4   4   4     1698.71     1908.10     62.12 o 
  -3   4   4      169.64      157.32     10.73 o 
  -2   4   4      636.24      611.77      6.34 o 
  -1   4   4     1919.69     1845.63     29.70 o 
   0   4   4      535.40      563.94      4.31 o 
   1   4   4      916.57      784.41      8.11 o 
   2   4   4      916.57      863.58     10.16 o 
   3   4   4      585.32      667.94      5.78 o 
   4   4   4       37.70       38.63      3.33 o 
   5   4   4      291.65      324.88     13.93 o 
   6   4   4      813.19      787.37     20.20 o 
   7   4   4       23.86       25.89      4.45 o 
   8   4   4        3.56        5.47      2.08 o 
   9   4   4      237.43      230.83     16.39 o 
  10   4   4        1.63        3.76      2.79 o 
  11   4   4      167.18      181.78     15.05 o 
  -8   5   4        8.88        4.93      5.38 o 
  -7   5   4        3.47        2.45      2.78 o 
  -6   5   4       94.92       75.09      6.61 o 
  -5   5   4       94.78       77.88      5.29 o 
  -4   5   4        7.83       13.33      5.81 o 
  -3   5   4      615.87      594.49     12.31 o 
  -2   5   4        5.59        5.78      1.59 o 
  -1   5   4        1.40        2.20      1.45 o 
   0   5   4       55.62       51.99      2.20 o 
   1   5   4      995.09      852.46     21.68 o 
   2   5   4      735.01      855.21      9.44 o 
   3   5   4     1816.43     1897.90     44.87 o 
   4   5   4     2311.31     2372.19     30.84 o 
   5   5   4      202.76      180.02      9.95 o 
   6   5   4      668.39      711.09     18.62 o 
   7   5   4      502.00      514.26     15.12 o 
   8   5   4       15.41       10.16      4.57 o 
   9   5   4      119.63      133.68      9.51 o 
  10   5   4        5.88        5.51      3.12 o 
  11   5   4       30.90       34.53      5.59 o 
  -8   6   4        6.74        9.51     14.82 o 
  -7   6   4       18.21       20.74      4.47 o 
  -6   6   4      205.93      196.02     15.01 o 
  -5   6   4        4.34        2.09      3.01 o 
  -4   6   4        0.10        1.03      1.62 o 
  -3   6   4        2.89        7.50      2.57 o 
  -2   6   4       31.82       26.59      2.11 o 
  -1   6   4       40.43       33.13      1.91 o 
   0   6   4       83.77       82.65      4.21 o 
   1   6   4       50.19       94.56     11.20 o 
   2   6   4     1052.06     1007.99     20.54 o 
   3   6   4      485.70      570.95     10.74 o 
   4   6   4      280.17      310.65     12.44 o 
   5   6   4      129.98      148.61      8.63 o 
   6   6   4       50.85       54.12      6.75 o 
   7   6   4      126.21      120.14     10.81 o 
   8   6   4       26.08       26.61     10.12 o 
   9   6   4      108.29       97.92      8.61 o 
  10   6   4       67.67       66.69      6.21 o 
  11   6   4      142.12      146.32     10.56 o 
  -6   7   4       16.06       13.95     14.02 o 
  -5   7   4        3.47        4.58      3.47 o 
  -4   7   4      219.31      219.81     16.18 o 
  -3   7   4      245.35      286.40     11.01 o 
  -2   7   4       46.87       44.89      2.45 o 
  -1   7   4      133.50      117.53      5.72 o 
   0   7   4      572.82      568.96     14.57 o 
   1   7   4       48.66       46.63      2.31 o 
   2   7   4       31.55       32.26      2.26 o 
   3   7   4       66.75       71.37      4.49 o 
   4   7   4      111.03      112.44      6.58 o 
   5   7   4       64.13       75.61      6.63 o 
   6   7   4       38.59       41.64      6.32 o 
   7   7   4      631.14      693.04     20.57 o 
   8   7   4       97.42       81.57      8.36 o 
   9   7   4       71.92       55.14      4.71 o 
  10   7   4        1.84        1.47      1.88 o 
  11   7   4        2.15        1.07      2.25 o 
  -6   8   4       92.43      102.20     12.43 o 
  -5   8   4      395.98      379.18     32.35 o 
  -4   8   4      251.88      292.01     18.73 o 
  -3   8   4       73.97       75.65      6.38 o 
  -2   8   4        5.66        5.15      2.49 o 
  -1   8   4        6.96       17.43      6.35 o 
   0   8   4        0.86        4.65      1.97 o 
   1   8   4        3.85        3.70      1.82 o 
   2   8   4        0.38        0.72      0.74 o 
   3   8   4      146.04      141.32      6.42 o 
   4   8   4        5.13        5.53      2.02 o 
   5   8   4       40.90       36.25      3.64 o 
   6   8   4       26.80       35.25      7.79 o 
   7   8   4      416.68      435.22     12.47 o 
   8   8   4      333.51      364.40     18.28 o 
   9   8   4      106.55      103.51      9.94 o 
  10   8   4       27.37       33.30     11.64 o 
  11   8   4       72.62       75.41      6.70 o 
  -5   9   4      228.00      265.93     20.16 o 
  -4   9   4        6.72        0.83      2.32 o 
  -3   9   4       34.92       25.66      7.70 o 
  -2   9   4      222.11      192.02     10.29 o 
  -1   9   4        3.61        8.59      4.50 o 
   0   9   4      239.40      306.21     13.27 o 
   1   9   4      152.60      153.98     12.29 o 
   2   9   4       53.22       51.48      3.51 o 
   3   9   4      141.89      125.74      5.48 o 
   4   9   4        0.48        0.45      1.53 o 
   5   9   4      327.39      361.82     12.89 o 
   6   9   4      201.95      205.93     12.68 o 
   7   9   4       16.24       23.31      8.40 o 
   8   9   4        6.29        6.47      3.23 o 
   9   9   4      114.31      117.67      9.03 o 
  10   9   4      156.55      136.27     12.72 o 
  11   9   4        0.00        1.47      1.87 o 
  -4  10   4        9.56       13.42     11.75 o 
  -3  10   4      169.59      188.50     15.97 o 
  -2  10   4        9.43        4.63      3.12 o 
  -1  10   4       33.14       40.27      4.23 o 
   0  10   4      302.69      386.82     15.28 o 
   1  10   4        0.00        0.54      1.63 o 
   2  10   4       15.66       20.09      2.98 o 
   3  10   4      180.03      195.53     10.50 o 
   4  10   4        5.46        5.81      2.56 o 
   5  10   4      230.95      225.44      8.31 o 
   6  10   4       78.10       66.68      8.99 o 
   7  10   4      411.59      484.40     22.94 o 
   8  10   4      302.49      289.54     14.75 o 
   9  10   4        8.53        6.01      3.79 o 
  10  10   4       77.76       58.12      7.33 o 
  11  10   4       94.77      100.93      9.84 o 
  -3  11   4        9.52        8.99      7.09 o 
  -2  11   4        8.97       10.20     15.93 o 
  -1  11   4        0.16        1.00      1.39 o 
   0  11   4        7.41       15.97      7.09 o 
   1  11   4       20.97       23.25      2.86 o 
   2  11   4        9.00        6.75      3.48 o 
   3  11   4        0.55        2.63      2.28 o 
   4  11   4      314.64      312.40     13.44 o 
   5  11   4      244.01      261.24     14.29 o 
   6  11   4       99.81      104.63      8.36 o 
   7  11   4       82.73       77.98      9.12 o 
   8  11   4      222.22      214.99     12.16 o 
   9  11   4        7.57        6.66      4.23 o 
  10  11   4       18.80       15.99     13.37 o 
  -1  12   4       75.60       85.13     12.59 o 
   0  12   4       29.52       49.54      3.60 o 
   1  12   4        1.45        2.71      1.63 o 
   2  12   4        0.46        1.58      1.80 o 
   3  12   4        5.81        6.61      3.52 o 
   4  12   4        6.00        5.64      3.37 o 
   5  12   4       57.35       52.72      5.86 o 
   6  12   4       13.99        9.63      5.34 o 
   7  12   4        9.42       12.37      7.78 o 
   8  12   4       51.50       51.17      6.16 o 
   9  12   4        8.29        5.63      4.55 o 
  10  12   4       47.51       41.96      6.51 o 
   1  13   4        9.31        4.84      4.99 o 
   2  13   4       14.68       10.78      8.71 o 
   3  13   4        8.25        8.85      7.73 o 
   4  13   4        3.72        3.69      3.15 o 
   5  13   4        5.33        5.44      4.39 o 
   6  13   4       11.70       10.25      9.39 o 
   7  13   4       83.99       70.81      9.45 o 
   8  13   4      212.68      227.95     13.68 o 
   9  13   4        5.99        5.35      3.56 o 
   1  14   4        1.31        0.79      3.01 o 
   2  14   4        3.73        2.29      3.54 o 
   3  14   4        6.88        5.77      4.96 o 
   4  14   4        0.05        0.71      2.98 o 
   5  14   4       22.40       16.45     15.80 o 
   6  14   4       92.48       93.07     16.16 o 
   7  14   4       26.47       26.18     20.16 o 
   8  14   4      130.04      121.90     15.70 o 
  -6 -12   5       35.05       25.03     23.14 o 
  -5 -12   5       22.92       17.91     14.22 o 
  -4 -12   5       31.79       29.24      7.19 o 
  -3 -12   5        6.91        8.82      7.68 o 
  -8 -11   5        2.65        2.34      2.33 o 
  -7 -11   5       24.44       19.83      9.47 o 
  -6 -11   5       37.98       37.38      6.91 o 
  -5 -11   5       22.38       24.01      5.83 o 
  -4 -11   5       29.38       38.73      7.82 o 
  -3 -11   5       10.19       11.02      7.72 o 
  -2 -11   5       27.66       20.50     11.89 o 
  -1 -11   5        0.18        1.43      3.20 o 
   0 -11   5       12.00        4.41      6.34 o 
  -9 -10   5       73.20       71.53      8.31 o 
  -8 -10   5        5.21        4.61      3.06 o 
  -7 -10   5        4.89        3.16      3.10 o 
  -6 -10   5        8.00        5.57      3.11 o 
  -5 -10   5       48.81       33.44     14.02 o 
  -4 -10   5        7.00        6.71      3.56 o 
  -3 -10   5      123.27      136.03     14.25 o 
  -2 -10   5        0.78        0.85      3.11 o 
  -1 -10   5       41.08       44.78     19.59 o 
   0 -10   5      184.06      197.07     18.17 o 
   1 -10   5        7.36        7.01      6.51 o 
   2 -10   5        0.01        1.05      2.01 o 
 -10  -9   5       28.08       12.76     11.42 o 
  -9  -9   5        9.76        7.75      4.76 o 
  -8  -9   5        0.84       -0.96      3.95 o 
  -7  -9   5       38.92       28.96     13.40 o 
  -6  -9   5       89.22       82.88      8.05 o 
  -5  -9   5       76.43       86.66     10.56 o 
  -4  -9   5       99.94      118.19      9.29 o 
  -3  -9   5       10.47       11.06      4.39 o 
  -2  -9   5        0.25        0.93      1.18 o 
  -1  -9   5       17.49       15.91      9.46 o 
   0  -9   5       56.04       51.81     20.69 o 
   1  -9   5       14.00       26.43     12.25 o 
   2  -9   5        1.69        0.47      3.69 o 
   3  -9   5        6.34        2.23      4.65 o 
 -10  -8   5       51.98       36.40      8.34 o 
  -9  -8   5       13.57        7.03      5.96 o 
  -8  -8   5       59.63       55.91     20.44 o 
  -7  -8   5       33.94       34.93     11.62 o 
  -6  -8   5        9.13        6.93      2.95 o 
  -5  -8   5      403.69      411.86     18.76 o 
  -4  -8   5       18.48       12.96      5.41 o 
  -3  -8   5       34.43       45.54     10.18 o 
  -2  -8   5        6.59        5.32      2.35 o 
  -1  -8   5       47.03       62.25     21.58 o 
   0  -8   5       24.42       22.76     13.01 o 
   1  -8   5       22.25       15.86      8.29 o 
   2  -8   5       76.98       92.22      8.69 o 
   3  -8   5        0.04        0.84      2.63 o 
   4  -8   5       30.93       39.95     31.94 o 
 -11  -7   5        5.44        3.50      2.62 o 
 -10  -7   5        9.34        6.70      3.63 o 
  -9  -7   5        0.06        0.67      1.82 o 
  -8  -7   5      107.26      107.92      9.34 o 
  -7  -7   5       41.56       33.86     15.02 o 
  -6  -7   5        9.05        8.42      3.08 o 
  -5  -7   5        5.74        3.96      2.07 o 
  -4  -7   5      249.02      250.68     12.79 o 
  -3  -7   5      316.36      314.46     10.62 o 
  -2  -7   5      165.35      178.77      9.12 o 
  -1  -7   5       60.24       48.42      5.61 o 
   0  -7   5       55.25       40.97      8.22 o 
   1  -7   5      568.93      632.80     30.63 o 
   2  -7   5       23.19       31.44     12.76 o 
   3  -7   5       20.92       18.53      7.69 o 
   4  -7   5        0.47        1.02      3.58 o 
   5  -7   5       67.04       83.75     14.14 o 
 -11  -6   5       66.73       86.60     10.55 o 
 -10  -6   5        4.48        2.96      2.77 o 
  -9  -6   5        1.59        1.45      2.74 o 
  -8  -6   5       92.11       89.34      7.32 o 
  -7  -6   5       37.80       42.96      7.40 o 
  -6  -6   5       16.56       28.44      8.85 o 
  -5  -6   5       30.71       32.19      5.48 o 
  -4  -6   5        8.13       13.82      4.97 o 
  -3  -6   5      117.90      123.08      7.20 o 
  -2  -6   5       30.07       14.43      3.68 o 
  -1  -6   5       59.08       51.29      2.61 o 
   0  -6   5       47.66       39.72      2.73 o 
   1  -6   5      191.47      187.92     12.31 o 
   2  -6   5      290.84      332.59     13.62 o 
   3  -6   5      130.42      127.67     10.83 o 
   4  -6   5       72.27       69.10      8.19 o 
   5  -6   5       86.44       63.09      9.20 o 
   6  -6   5       44.75       28.30     36.17 o 
 -11  -5   5       23.18       20.83     13.32 o 
 -10  -5   5        8.80        4.04      3.10 o 
  -9  -5   5       65.05       41.29      7.78 o 
  -8  -5   5       67.57       67.74      5.79 o 
  -7  -5   5      211.35      226.23      9.93 o 
  -6  -5   5      100.18      108.81     11.19 o 
  -5  -5   5      439.58      486.76     21.04 o 
  -4  -5   5       72.79       67.86      5.81 o 
  -3  -5   5       15.30       23.07      4.33 o 
  -2  -5   5       26.13       29.85      2.79 o 
  -1  -5   5      819.74      761.69     17.81 o 
   0  -5   5        2.99        2.07      0.88 o 
   1  -5   5       23.99       28.54     12.62 o 
   2  -5   5       12.65       21.76     10.54 o 
   3  -5   5       39.01       42.72     16.02 o 
   4  -5   5       84.54       70.03      7.21 o 
   5  -5   5        4.13        8.53      5.85 o 
   6  -5   5        2.94        3.67     10.01 o 
   7  -5   5        4.87        2.14      7.21 o 
 -11  -4   5        0.10        2.03      3.18 o 
 -10  -4   5       57.85       46.60     24.95 o 
  -9  -4   5       28.84       24.56     11.59 o 
  -8  -4   5        5.92        5.72      2.85 o 
  -7  -4   5      480.22      503.78     23.90 o 
  -6  -4   5       79.19       77.69      5.99 o 
  -5  -4   5        9.06       17.04      5.96 o 
  -4  -4   5      152.54      158.06      9.15 o 
  -3  -4   5      203.47      218.84     11.23 o 
  -2  -4   5        0.84        2.67      1.21 o 
  -1  -4   5      101.94       82.32      4.59 o 
   0  -4   5      493.78      468.69     11.91 o 
   1  -4   5      451.75      444.89     16.87 o 
   2  -4   5      695.85      769.58     38.01 o 
   3  -4   5       47.48       42.89     17.82 o 
   4  -4   5        8.34        5.91      3.97 o 
   5  -4   5       18.96        9.44      5.14 o 
   6  -4   5       44.07       47.95      6.58 o 
   7  -4   5       24.70       17.21     23.36 o 
 -11  -3   5        4.27        5.57      4.47 o 
 -10  -3   5       11.20       12.67      6.69 o 
  -9  -3   5       15.92       20.01     11.14 o 
  -8  -3   5       32.95       28.26     12.39 o 
  -7  -3   5      183.70      164.75     11.44 o 
  -6  -3   5      142.97      168.28     11.78 o 
  -5  -3   5      360.02      426.18     15.31 o 
  -4  -3   5      112.07      123.61     10.27 o 
  -3  -3   5        0.35        3.26      2.47 o 
  -2  -3   5      345.10      360.27     11.50 o 
  -1  -3   5     1195.55      997.70     10.74 o 
   0  -3   5      253.68      313.76      9.71 o 
   1  -3   5      551.13      616.06     18.30 o 
   2  -3   5       78.90       68.28      9.62 o 
   3  -3   5        0.95        2.03      3.84 o 
   4  -3   5       66.19       69.17      8.57 o 
   5  -3   5      107.24       95.43     10.44 o 
   6  -3   5       36.14       23.28     15.20 o 
   7  -3   5        3.54        0.89      4.88 o 
   8  -3   5       41.43       30.74      8.78 o 
 -11  -2   5        5.90        3.64      3.33 o 
 -10  -2   5      222.73      237.34     20.14 o 
  -9  -2   5      540.24      475.77     31.31 o 
  -8  -2   5       36.79       23.26      5.25 o 
  -7  -2   5      519.37      477.69     15.14 o 
  -6  -2   5      256.77      254.61     15.80 o 
  -5  -2   5       47.11       44.47      5.93 o 
  -4  -2   5     1522.07     1807.39     34.32 o 
  -3  -2   5     1253.07     1226.62     18.87 o 
  -2  -2   5       27.17       38.33      5.51 o 
  -1  -2   5       13.27        3.33      1.31 o 
   0  -2   5     2604.41     2710.37     30.08 o 
   1  -2   5       31.36       31.99      1.73 o 
   2  -2   5       19.33       27.95     12.27 o 
   3  -2   5      298.71      294.89     19.43 o 
   4  -2   5        7.27        5.75      1.52 o 
   5  -2   5      125.41      107.67      8.97 o 
   6  -2   5       96.47      108.90      8.94 o 
   7  -2   5       96.99       86.87      6.89 o 
   8  -2   5       37.10       29.00     23.44 o 
 -10  -1   5       29.83       17.91     14.67 o 
  -9  -1   5      134.74      128.87     10.90 o 
  -8  -1   5       14.88        8.45      3.42 o 
  -7  -1   5     1066.01     1081.40     39.42 o 
  -6  -1   5      330.83      308.07     11.74 o 
  -5  -1   5      159.20      148.13      7.78 o 
  -4  -1   5      671.04      700.68     13.80 o 
  -3  -1   5      972.15     1156.87     20.37 o 
  -2  -1   5      280.96      270.65      4.30 o 
  -1  -1   5     2323.96     2219.56     19.90 o 
   0  -1   5       53.71       41.13      1.99 o 
   1  -1   5     5395.36     5957.97     64.74 o 
   2  -1   5     3302.47     3726.74     43.26 o 
   3  -1   5       50.35       60.59      3.56 o 
   4  -1   5      502.67      472.88     11.95 o 
   5  -1   5      277.67      276.53      8.84 o 
   6  -1   5        1.19        5.59      2.77 o 
   7  -1   5      156.31      151.55     16.38 o 
   8  -1   5        1.29        1.38      2.66 o 
   9  -1   5       72.58       94.36     30.93 o 
 -10   0   5       14.14       12.85     13.63 o 
  -9   0   5       36.44       31.89     19.31 o 
  -8   0   5      100.27       76.73     12.67 o 
  -7   0   5       56.99       60.65      3.58 o 
  -6   0   5      105.97      107.88      5.04 o 
  -5   0   5      227.66      227.78      9.70 o 
  -4   0   5     1331.04     1480.16     22.78 o 
  -3   0   5      409.65      435.22      6.52 o 
  -2   0   5      182.07      289.72     11.24 o 
  -1   0   5       18.01       12.84      1.58 o 
   0   0   5     1261.44     1131.07     11.49 o 
   1   0   5       72.18       62.58      2.24 o 
   2   0   5     3311.57     3818.07     78.93 o 
   3   0   5      360.31      471.01     14.50 o 
   4   0   5       13.06       13.60      2.93 o 
   5   0   5       81.00       85.88      4.49 o 
   6   0   5        0.81        0.63      2.90 o 
   7   0   5       98.69      107.09      8.41 o 
   8   0   5      168.78      179.45     14.93 o 
   9   0   5      164.60      146.75     19.57 o 
 -10   1   5        0.46        1.03      2.81 o 
  -9   1   5        0.31        2.47      3.54 o 
  -8   1   5       72.99       56.96     10.91 o 
  -7   1   5       46.38       34.81     11.73 o 
  -6   1   5      199.24      157.07     13.50 o 
  -5   1   5      746.92      795.72     16.80 o 
  -4   1   5      638.11      640.81      7.46 o 
  -3   1   5     1030.17     1077.05     19.54 o 
  -2   1   5     3828.22     4236.58     49.21 o 
  -1   1   5     1230.58     1342.27      9.27 o 
   0   1   5      254.60      308.65      5.96 o 
   1   1   5     2911.17     2917.91     25.78 o 
   2   1   5      316.52      288.73      3.70 o 
   3   1   5      233.87      208.94      8.85 o 
   4   1   5       88.41       58.73      3.90 o 
   5   1   5      294.34      272.90      6.91 o 
   6   1   5      106.58      123.81     10.80 o 
   7   1   5       47.08       40.30      4.78 o 
   8   1   5       40.14       41.14      5.01 o 
   9   1   5       36.83       36.28      4.05 o 
  10   1   5        6.42        2.17      5.91 o 
 -10   2   5        0.12        2.50      7.18 o 
  -9   2   5        0.57        2.00      3.12 o 
  -8   2   5       43.80       30.48     18.58 o 
  -7   2   5       39.08       29.10      4.66 o 
  -6   2   5      216.22      208.10     12.78 o 
  -5   2   5        7.68        7.37      4.75 o 
  -4   2   5      232.35      228.39     13.02 o 
  -3   2   5      987.94     1077.81     25.20 o 
  -2   2   5      121.82      163.43      8.64 o 
  -1   2   5      609.39      594.21      6.08 o 
   0   2   5     1597.58     1699.18     15.49 o 
   1   2   5      290.65      239.57      6.21 o 
   2   2   5       27.13        8.73      2.18 o 
   3   2   5     1525.49     1458.83     27.10 o 
   4   2   5      157.44      193.91      8.33 o 
   5   2   5      148.73      151.74      8.47 o 
   6   2   5       47.15       39.90      3.79 o 
   7   2   5       82.78      104.06      9.09 o 
   8   2   5        0.23        1.68      2.51 o 
   9   2   5       10.72       10.86      5.42 o 
  10   2   5       20.47       28.75     26.07 o 
  -9   3   5        0.34        0.39      3.02 o 
  -8   3   5        2.56        4.30      3.31 o 
  -7   3   5       46.67       29.97      6.40 o 
  -6   3   5       47.42       41.33      4.50 o 
  -5   3   5       19.93       16.43      7.40 o 
  -4   3   5       85.37      107.72      8.50 o 
  -3   3   5      710.87      714.34     16.85 o 
  -2   3   5     1009.02     1020.45     12.47 o 
  -1   3   5        1.88        1.06      1.19 o 
   0   3   5     1117.32     1122.69     10.20 o 
   1   3   5     1229.66     1013.20     14.64 o 
   2   3   5      237.97      259.59      2.98 o 
   3   3   5     3413.09     4211.39     38.38 o 
   4   3   5        4.69       39.45      4.06 o 
   5   3   5     1120.13     1097.44     24.74 o 
   6   3   5      213.66      258.57     11.33 o 
   7   3   5      498.26      494.56     15.29 o 
   8   3   5        0.81        3.57      1.72 o 
   9   3   5       81.17       92.88      5.89 o 
  10   3   5        0.55        2.65      2.07 o 
  -9   4   5       14.93       13.14     14.59 o 
  -8   4   5       20.46       11.77      7.45 o 
  -7   4   5       32.58       15.75     10.87 o 
  -6   4   5      234.70      218.53     15.44 o 
  -5   4   5      185.64      192.83     12.76 o 
  -4   4   5       38.96       36.83      4.80 o 
  -3   4   5      168.07      153.77     10.03 o 
  -2   4   5      939.94      912.79     20.37 o 
  -1   4   5      530.04      476.70      7.86 o 
   0   4   5       32.59       38.89      1.55 o 
   1   4   5       61.23       43.70      6.29 o 
   2   4   5      125.54       76.43      2.63 o 
   3   4   5      390.02      319.90      9.76 o 
   4   4   5      790.96      739.07      9.88 o 
   5   4   5      125.09      131.47      8.77 o 
   6   4   5      751.35      758.83     28.42 o 
   7   4   5      280.56      298.33     10.27 o 
   8   4   5        1.71        1.51      2.12 o 
   9   4   5       15.58       19.95      7.64 o 
  10   4   5       90.76       91.86      6.48 o 
  11   4   5       52.97       45.92      6.83 o 
  -8   5   5       16.19       11.18     10.02 o 
  -7   5   5        2.03        4.93      5.33 o 
  -6   5   5        6.99        8.74      4.19 o 
  -5   5   5      179.12      195.61     16.60 o 
  -4   5   5       68.21       59.71      5.87 o 
  -3   5   5        3.62        5.54      1.02 o 
  -2   5   5     1512.65     1653.86     22.27 o 
  -1   5   5      102.59      166.39      7.70 o 
   0   5   5      550.26      549.57     12.46 o 
   1   5   5     4038.26     4288.69    133.10 o 
   2   5   5      949.13      885.55     11.21 o 
   3   5   5       23.26       19.72      1.54 o 
   4   5   5      564.20      529.25     15.76 o 
   5   5   5      110.64      140.34      9.37 o 
   6   5   5      141.01      157.63     10.72 o 
   7   5   5       20.01       21.66      7.74 o 
   8   5   5       20.83       28.60      5.21 o 
   9   5   5        1.98        1.94      2.56 o 
  10   5   5        1.08        0.92      1.83 o 
  11   5   5        8.71        6.43      4.59 o 
  -8   6   5        6.36        4.96      8.62 o 
  -7   6   5        0.78        2.95      3.48 o 
  -6   6   5      383.57      346.67     21.50 o 
  -5   6   5      148.47      126.61      9.93 o 
  -4   6   5       69.64       71.77      8.20 o 
  -3   6   5      230.10      235.56      7.79 o 
  -2   6   5       20.58       19.14      2.59 o 
  -1   6   5      953.65     1050.28     20.34 o 
   0   6   5      718.82      673.93     19.52 o 
   1   6   5      241.20      194.96      8.31 o 
   2   6   5      962.27      892.62      8.69 o 
   3   6   5     1251.04     1422.35     22.73 o 
   4   6   5     1464.55     1662.11     62.44 o 
   5   6   5       74.94       76.31      7.09 o 
   6   6   5        0.91        0.35      2.36 o 
   7   6   5        6.31        9.57      3.67 o 
   8   6   5       44.69       31.60     10.24 o 
   9   6   5        0.50        1.50      1.55 o 
  10   6   5        0.85        3.51      2.36 o 
  11   6   5        8.11        5.46      3.33 o 
  -7   7   5       91.22       82.45     12.98 o 
  -6   7   5       27.14       31.30      6.05 o 
  -5   7   5      360.77      378.46     35.67 o 
  -4   7   5      105.49      104.66      9.97 o 
  -3   7   5        0.73        1.56      1.00 o 
  -2   7   5        0.68        1.14      1.13 o 
  -1   7   5      508.23      490.63     26.21 o 
   0   7   5       85.71       89.34      3.62 o 
   1   7   5       70.35       96.09      5.81 o 
   2   7   5      175.33      158.04      5.42 o 
   3   7   5      299.64      314.14     11.98 o 
   4   7   5       32.68       26.65      2.20 o 
   5   7   5      278.45      254.14      9.72 o 
   6   7   5      366.26      363.71     13.09 o 
   7   7   5       10.17       11.78      4.73 o 
   8   7   5      345.62      356.17     15.56 o 
   9   7   5        4.35        4.50      2.47 o 
  10   7   5       74.02       75.28      6.83 o 
  11   7   5       35.53       32.09      6.09 o 
  -6   8   5        3.34        2.17      3.40 o 
  -5   8   5       31.19       19.14     15.65 o 
  -4   8   5       29.98       45.04      7.88 o 
  -3   8   5       49.95       54.05      8.66 o 
  -2   8   5       39.26       38.71      4.35 o 
  -1   8   5        7.62        6.56      3.23 o 
   0   8   5      241.54      285.30      9.45 o 
   1   8   5      185.56      174.92      6.62 o 
   2   8   5       58.69       57.57      4.60 o 
   3   8   5      224.73      214.23     11.46 o 
   4   8   5      252.46      235.47      9.04 o 
   5   8   5       10.43       11.63      4.25 o 
   6   8   5      276.66      302.47     12.86 o 
   7   8   5      141.88      142.31     10.79 o 
   8   8   5      138.80      122.70      8.55 o 
   9   8   5       91.67       92.61      7.12 o 
  10   8   5       99.16      104.15      7.71 o 
  11   8   5        0.01        0.62      2.77 o 
  -5   9   5        4.43        6.86      7.39 o 
  -4   9   5       21.47       10.63      6.00 o 
  -3   9   5       27.69       27.84      9.34 o 
  -2   9   5      192.02      215.65     11.06 o 
  -1   9   5       19.56       27.51      4.05 o 
   0   9   5       95.94      121.75      8.93 o 
   1   9   5      174.04      182.53     12.32 o 
   2   9   5       31.94       25.50      2.16 o 
   3   9   5        0.19        1.21      0.93 o 
   4   9   5      279.18      283.92      8.87 o 
   5   9   5       44.39       35.38      4.24 o 
   6   9   5       35.19       33.84      3.86 o 
   7   9   5       11.08        8.54      3.87 o 
   8   9   5       66.15       55.88      5.75 o 
   9   9   5       19.97       17.80      7.75 o 
  10   9   5      203.13      216.04     15.75 o 
  11   9   5       66.41       66.11      6.91 o 
  -5  10   5        3.40        5.35      6.89 o 
  -4  10   5      106.79      144.34     13.32 o 
  -3  10   5      249.57      248.18     19.88 o 
  -2  10   5       32.70       27.71     11.01 o 
  -1  10   5       62.23       59.21      4.44 o 
   0  10   5      178.51      230.70     11.76 o 
   1  10   5       29.08       22.20      3.08 o 
   2  10   5      270.33      268.02     13.44 o 
   3  10   5       97.61      100.82      7.94 o 
   4  10   5       77.27       67.92      6.55 o 
   5  10   5       92.78      105.71      7.86 o 
   6  10   5       54.64       59.41      5.81 o 
   7  10   5       24.18       24.74      4.14 o 
   8  10   5       13.08       12.45      5.19 o 
   9  10   5        8.99        7.91      4.75 o 
  10  10   5        3.74        3.33      3.23 o 
  11  10   5       66.50       54.52      8.49 o 
  -3  11   5       43.12       49.52      8.03 o 
  -2  11   5        0.28        0.53      2.36 o 
  -1  11   5       16.14       11.79      6.82 o 
   0  11   5        1.73        0.48      1.20 o 
   1  11   5       32.53       46.36      3.61 o 
   2  11   5      194.23      203.50     11.31 o 
   3  11   5       10.61        8.46      4.06 o 
   4  11   5       13.69       17.61      3.02 o 
   5  11   5        7.60        9.35      4.23 o 
   6  11   5        3.61        3.43      2.14 o 
   7  11   5      122.19      121.46      9.04 o 
   8  11   5       23.02       14.58      7.94 o 
   9  11   5        0.19        0.66      3.05 o 
  10  11   5       46.16       44.02      8.68 o 
  -1  12   5        0.02        3.09      3.73 o 
   0  12   5      162.19      199.71     17.49 o 
   1  12   5        7.86        9.48      5.99 o 
   2  12   5       26.09       25.05     16.15 o 
   3  12   5       73.66       83.56      6.05 o 
   4  12   5        0.06        0.38      1.78 o 
   5  12   5      119.98      125.49      8.03 o 
   6  12   5       31.32       16.44      4.46 o 
   7  12   5       64.97       76.07      5.52 o 
   8  12   5        1.20        1.74      2.11 o 
   9  12   5       55.67       45.56     25.22 o 
  10  12   5       17.74        9.49     11.78 o 
   0  13   5       83.71       88.80      8.69 o 
   1  13   5       29.79       31.31      9.09 o 
   2  13   5        3.29        1.86      2.60 o 
   3  13   5        4.80        6.03      4.18 o 
   4  13   5      111.74      136.85     13.75 o 
   5  13   5       24.12       28.68      7.45 o 
   6  13   5        8.33       11.76      9.05 o 
   7  13   5        3.82        2.12      4.19 o 
   8  13   5       72.92       64.12     10.63 o 
   9  13   5        5.87        3.47      4.07 o 
   1  14   5        0.00        1.54      4.39 o 
   2  14   5       30.98       33.72      8.24 o 
   3  14   5       47.03       59.50      6.90 o 
   4  14   5        0.56        2.43      3.14 o 
   5  14   5       19.61       17.51     18.32 o 
   6  14   5        0.23        2.28      2.21 o 
   7  14   5        9.97        9.64      8.07 o 
   8  14   5       62.55       46.94     14.20 o 
  -7 -11   6       20.95       10.54      8.98 o 
  -6 -11   6        2.59        4.93      3.41 o 
  -5 -11   6        1.50        1.48      3.01 o 
  -4 -11   6        6.41        6.13      5.24 o 
  -3 -11   6      101.97      117.72     10.57 o 
  -2 -11   6        1.05        1.93      4.24 o 
  -1 -11   6       38.53       28.63     19.53 o 
  -9 -10   6       15.68        8.30      8.96 o 
  -8 -10   6        6.64        4.39      4.12 o 
  -7 -10   6       85.86      101.99      8.89 o 
  -6 -10   6        3.31        2.55      3.35 o 
  -5 -10   6       27.07       24.38      9.30 o 
  -4 -10   6       24.17       20.89     14.03 o 
  -3 -10   6       84.09       87.00     12.52 o 
  -2 -10   6        6.78        6.83      3.83 o 
  -1 -10   6        3.15       10.40      7.57 o 
   0 -10   6       16.32       16.17     12.45 o 
   1 -10   6       57.06       36.22     15.18 o 
  -9  -9   6       82.02       90.40     10.63 o 
  -8  -9   6       39.48       30.01      8.10 o 
  -7  -9   6        0.06        1.93      2.67 o 
  -6  -9   6       81.81       69.11      7.82 o 
  -5  -9   6        4.15        5.90      2.69 o 
  -4  -9   6        0.30        2.02      2.18 o 
  -3  -9   6      178.50      165.70     11.23 o 
  -2  -9   6        6.08        4.93      4.51 o 
  -1  -9   6        4.69        5.88      3.86 o 
   0  -9   6        0.95        3.08      3.03 o 
   1  -9   6       12.73       21.01     14.91 o 
   2  -9   6       35.03       37.85     13.01 o 
 -10  -8   6       32.21       20.36     13.47 o 
  -9  -8   6       22.34       12.89      9.30 o 
  -8  -8   6       15.86        8.65      6.82 o 
  -7  -8   6       90.13       91.69      8.51 o 
  -6  -8   6        6.41        7.02      3.22 o 
  -5  -8   6      201.09      193.09     11.30 o 
  -4  -8   6       14.66       16.34      6.41 o 
  -3  -8   6        8.40       12.93      4.63 o 
  -2  -8   6      153.33      131.80      7.55 o 
  -1  -8   6       27.72       31.86     15.99 o 
   0  -8   6      123.56      115.11     29.91 o 
   1  -8   6        0.20        3.74      8.23 o 
   2  -8   6       42.16       49.39     27.23 o 
   3  -8   6      124.01      143.50     10.42 o 
   4  -8   6       12.29        6.52      8.36 o 
 -10  -7   6       14.65       12.47      9.72 o 
  -9  -7   6        0.02        1.64      2.73 o 
  -8  -7   6       35.18       35.31      6.15 o 
  -7  -7   6      151.09      150.19     12.23 o 
  -6  -7   6        1.83        3.65      1.86 o 
  -5  -7   6        6.23        8.51      3.26 o 
  -4  -7   6      674.42      686.79     17.74 o 
  -3  -7   6       10.79        7.51      3.32 o 
  -2  -7   6        0.76        2.91      1.78 o 
  -1  -7   6      178.45      180.23     11.93 o 
   0  -7   6        3.25        5.84      4.86 o 
   1  -7   6        7.10        3.80      3.07 o 
   2  -7   6       66.10       35.41     23.17 o 
   3  -7   6        2.86        8.59      5.07 o 
   4  -7   6      244.08      231.74     30.21 o 
   5  -7   6       12.03        7.97      8.30 o 
 -10  -6   6        8.38        7.91      3.85 o 
  -9  -6   6       55.69       46.72      5.50 o 
  -8  -6   6        0.03        0.22      3.55 o 
  -7  -6   6       28.97       28.97      9.36 o 
  -6  -6   6       35.32       37.99     10.83 o 
  -5  -6   6      110.41      114.16      9.25 o 
  -4  -6   6       93.27       89.44      6.26 o 
  -3  -6   6      102.89       89.85      7.57 o 
  -2  -6   6      589.52      635.19     18.22 o 
  -1  -6   6        7.91        5.50      2.13 o 
   0  -6   6        3.71        1.70      0.83 o 
   1  -6   6       28.30       12.38      5.00 o 
   2  -6   6       53.54       71.61      6.74 o 
   3  -6   6        0.47        2.56      5.12 o 
   4  -6   6        0.00        2.10      3.77 o 
   5  -6   6       23.42       13.58     10.78 o 
 -11  -5   6       15.20       11.40     13.09 o 
 -10  -5   6      186.66      169.40     12.46 o 
  -9  -5   6       25.57       26.85     14.51 o 
  -8  -5   6       38.97       34.06      5.27 o 
  -7  -5   6        5.80        6.39      3.14 o 
  -6  -5   6      193.45      198.13     12.22 o 
  -5  -5   6       81.38       73.86      6.10 o 
  -4  -5   6      156.20      153.97      7.94 o 
  -3  -5   6      312.13      308.84     13.31 o 
  -2  -5   6       63.42       59.72      3.04 o 
  -1  -5   6      557.19      502.44     16.33 o 
   0  -5   6        5.94        6.78      0.94 o 
   1  -5   6      129.59      128.93     15.77 o 
   2  -5   6      176.32      222.54     19.87 o 
   3  -5   6        9.38        7.02      3.58 o 
   4  -5   6        2.74        3.60      3.00 o 
   5  -5   6        0.40        0.86      4.01 o 
   6  -5   6       38.87       25.11     25.80 o 
 -11  -4   6        3.52        3.53      4.63 o 
 -10  -4   6       90.74       86.40     10.77 o 
  -9  -4   6        5.33        4.32      2.98 o 
  -8  -4   6       10.21       20.32      8.84 o 
  -7  -4   6       50.88       57.81      5.59 o 
  -6  -4   6       20.95       25.17      7.41 o 
  -5  -4   6       29.37       27.04      9.74 o 
  -4  -4   6       78.53       80.80      8.15 o 
  -3  -4   6      973.40     1019.50     24.66 o 
  -2  -4   6      798.06      749.89     64.48 o 
  -1  -4   6        0.90        1.60      0.95 o 
   0  -4   6      268.54      256.32      9.42 o 
   1  -4   6      494.92      521.46     25.31 o 
   2  -4   6        0.60        1.21      3.44 o 
   3  -4   6        5.69        7.09      3.37 o 
   4  -4   6      137.74      152.27     12.73 o 
   5  -4   6       87.91       71.56      8.78 o 
   6  -4   6        2.93        5.69      6.25 o 
   7  -4   6       27.12       21.91     32.01 o 
 -11  -3   6       33.71       39.65      6.69 o 
 -10  -3   6      143.74      168.24     18.14 o 
  -9  -3   6        1.39        3.56      2.43 o 
  -8  -3   6       18.06       13.70      6.85 o 
  -7  -3   6        4.63        6.23      3.20 o 
  -6  -3   6       50.71       43.06      6.57 o 
  -5  -3   6      180.01      165.99     12.44 o 
  -4  -3   6      936.99      980.10     21.38 o 
  -3  -3   6     1018.94     1079.83     20.87 o 
  -2  -3   6     1358.53     1460.23     20.78 o 
  -1  -3   6       97.28       57.92      3.18 o 
   0  -3   6      117.99      122.29      6.72 o 
   1  -3   6      252.67      225.03     13.09 o 
   2  -3   6      893.62      952.38     45.05 o 
   3  -3   6        9.87       16.17      7.28 o 
   4  -3   6      144.05      153.12     11.44 o 
   5  -3   6       86.78       75.84      9.63 o 
   6  -3   6        1.42        4.02      3.46 o 
   7  -3   6        6.15       10.69      9.38 o 
   8  -3   6        0.01        4.06      7.22 o 
 -11  -2   6        0.01        2.15      3.10 o 
 -10  -2   6        7.97       10.13     10.41 o 
  -9  -2   6       38.88       25.68     17.87 o 
  -8  -2   6       71.85       79.33      5.53 o 
  -7  -2   6        1.01        1.23      2.22 o 
  -6  -2   6       19.68       17.48      6.69 o 
  -5  -2   6      115.00      124.41     11.42 o 
  -4  -2   6       38.54       28.19      4.49 o 
  -3  -2   6      657.61      734.66     12.40 o 
  -2  -2   6       78.73       78.72      6.22 o 
  -1  -2   6     1014.01      914.43     12.30 o 
   0  -2   6      496.67      416.42     12.47 o 
   1  -2   6       94.24       95.89      4.54 o 
   2  -2   6       72.23       79.54      7.90 o 
   3  -2   6        6.43       21.43      9.35 o 
   4  -2   6        3.20        4.15      3.72 o 
   5  -2   6       57.54       52.36     11.15 o 
   6  -2   6       86.46       75.24     10.26 o 
   7  -2   6       70.89       83.67      7.79 o 
   8  -2   6       10.63       19.32     16.56 o 
 -10  -1   6       68.30       52.16     18.96 o 
  -9  -1   6        6.64        7.37      6.54 o 
  -8  -1   6      109.97      111.87      9.19 o 
  -7  -1   6      297.87      342.62     12.16 o 
  -6  -1   6        6.98        7.44      2.72 o 
  -5  -1   6      571.23      598.34     20.38 o 
  -4  -1   6      514.69      506.48     10.42 o 
  -3  -1   6       10.50       19.10      2.52 o 
  -2  -1   6     2661.50     2984.51     88.61 o 
  -1  -1   6      938.93      833.02     11.47 o 
   0  -1   6      624.63      740.38      6.37 o 
   1  -1   6       27.96       17.06      1.69 o 
   2  -1   6     2996.31     3299.04     41.16 o 
   3  -1   6       46.48       59.97      6.19 o 
   4  -1   6       67.84       78.78      3.48 o 
   5  -1   6     1849.32     1868.53     40.79 o 
   6  -1   6        4.40        9.04      4.06 o 
   7  -1   6      216.34      218.75     19.94 o 
   8  -1   6      102.08      110.82     16.68 o 
   9  -1   6       10.72        8.49      9.71 o 
 -10   0   6      195.65      219.44     12.29 o 
  -9   0   6       49.11       47.51     10.90 o 
  -8   0   6        0.38        1.66      3.71 o 
  -7   0   6       33.49       24.14      2.97 o 
  -6   0   6      199.54      188.32     12.66 o 
  -5   0   6       25.33       33.54      3.47 o 
  -4   0   6       18.26       15.18      4.46 o 
  -3   0   6      315.63      363.81     11.67 o 
  -2   0   6       19.17       32.09      2.21 o 
  -1   0   6     1704.81     1930.40     43.60 o 
   0   0   6      303.20      214.91      3.59 o 
   1   0   6      291.41      330.66     10.14 o 
   2   0   6       93.31       78.77      5.20 o 
   3   0   6     2985.66     3073.82     42.83 o 
   4   0   6       52.23       47.63      5.46 o 
   5   0   6       17.41       22.62      3.03 o 
   6   0   6     1457.46     1461.11     17.50 o 
   7   0   6       23.53       23.32      4.62 o 
   8   0   6        7.26        6.97      5.04 o 
   9   0   6        0.10        3.22      7.15 o 
 -10   1   6      117.89      146.15     13.09 o 
  -9   1   6        0.45        0.74      2.74 o 
  -8   1   6       55.02       42.80     14.96 o 
  -7   1   6        0.44        2.46      2.91 o 
  -6   1   6       52.85       40.00      2.50 o 
  -5   1   6        8.62        9.10      1.66 o 
  -4   1   6       77.09       97.21      5.72 o 
  -3   1   6        2.80        0.92      1.26 o 
  -2   1   6     1152.36     1216.24     20.75 o 
  -1   1   6      178.29      169.73      4.98 o 
   0   1   6     2117.96     2300.51     36.90 o 
   1   1   6     1725.20     1575.94     14.94 o 
   2   1   6        5.16       10.65      2.63 o 
   3   1   6       37.47       39.70      3.23 o 
   4   1   6      640.80      586.02     17.95 o 
   5   1   6      374.54      358.85     12.99 o 
   6   1   6        4.85        8.26      3.53 o 
   7   1   6      290.32      260.53     13.33 o 
   8   1   6       52.08       48.23      6.16 o 
   9   1   6        1.85        4.61      3.82 o 
  10   1   6       62.46       67.24     14.55 o 
 -10   2   6        0.19        1.81      4.58 o 
  -9   2   6       64.02       65.91      8.94 o 
  -8   2   6      127.94      115.65     16.42 o 
  -7   2   6        3.28        9.45      5.30 o 
  -6   2   6       36.32       29.98     13.41 o 
  -5   2   6       13.71       22.15      4.92 o 
  -4   2   6        2.96        1.90      1.02 o 
  -3   2   6        6.48        7.19      1.95 o 
  -2   2   6      459.55      500.90     13.21 o 
  -1   2   6        0.92        1.16      0.72 o 
   0   2   6      948.57      980.36     12.15 o 
   1   2   6      732.44      611.50      9.08 o 
   2   2   6      290.13      367.09      5.15 o 
   3   2   6     1929.57     2019.67     32.49 o 
   4   2   6      202.84      298.39     12.24 o 
   5   2   6        1.30        3.69      1.77 o 
   6   2   6      534.19      530.21     16.47 o 
   7   2   6       88.65       93.80      7.87 o 
   8   2   6       43.71       33.39      6.08 o 
   9   2   6       58.35       63.06      5.28 o 
  10   2   6       17.84       19.36     19.19 o 
  -9   3   6       64.43       64.44      6.72 o 
  -8   3   6        5.11        4.20      4.03 o 
  -7   3   6       19.02       11.31      6.17 o 
  -6   3   6       39.46       31.40      5.48 o 
  -5   3   6      123.12      103.70     15.51 o 
  -4   3   6       68.48       79.19     11.84 o 
  -3   3   6        2.54        1.15      0.68 o 
  -2   3   6       99.21      121.52      4.86 o 
  -1   3   6       64.26       77.52      2.85 o 
   0   3   6      202.35      201.08      5.01 o 
   1   3   6      831.63      709.72     11.31 o 
   2   3   6       61.23       97.96      3.71 o 
   3   3   6      915.46     1147.45     26.07 o 
   4   3   6     3083.11     3316.21     40.90 o 
   5   3   6       77.19       67.26      5.86 o 
   6   3   6        1.75        2.39      2.22 o 
   7   3   6       32.18       25.44      9.54 o 
   8   3   6       28.12       31.76      4.06 o 
   9   3   6        8.72        8.04      4.23 o 
  10   3   6        9.81        9.51      6.95 o 
  -9   4   6       51.72       57.00      6.85 o 
  -8   4   6       57.66       53.07      7.10 o 
  -7   4   6       74.60       85.96     11.88 o 
  -6   4   6      194.90      179.64     12.95 o 
  -5   4   6      212.97      211.17     13.08 o 
  -4   4   6      102.08       90.28      6.70 o 
  -3   4   6      233.43      240.05      9.38 o 
  -2   4   6      305.74      343.61      9.91 o 
  -1   4   6       53.39       57.34      2.21 o 
   0   4   6        0.61        1.15      0.46 o 
   1   4   6     3310.86     3410.25     70.21 o 
   2   4   6      177.31      125.45      4.37 o 
   3   4   6       71.80       54.18      2.90 o 
   4   4   6       31.59       28.12      3.24 o 
   5   4   6       54.90       50.08      6.68 o 
   6   4   6      130.41      110.32      7.26 o 
   7   4   6       65.20       71.55      8.34 o 
   8   4   6       38.32       25.60      4.71 o 
   9   4   6      141.61      124.37      8.98 o 
  10   4   6       35.18       37.57      4.79 o 
  -8   5   6       93.95       70.70      9.26 o 
  -7   5   6       56.42       60.21      8.24 o 
  -6   5   6       12.10       16.81     12.65 o 
  -5   5   6        3.12        1.97      2.92 o 
  -4   5   6       40.35       46.12      5.28 o 
  -3   5   6       70.87       64.79      2.99 o 
  -2   5   6       75.53       74.76      4.06 o 
  -1   5   6      169.93      172.31      6.80 o 
   0   5   6        3.54        5.42      1.72 o 
   1   5   6     1678.19     2018.85     44.11 o 
   2   5   6        0.09        6.79      1.95 o 
   3   5   6     1915.07     2128.18     23.37 o 
   4   5   6      378.89      342.74     13.20 o 
   5   5   6      109.79      120.81      8.23 o 
   6   5   6      105.25       99.13      7.54 o 
   7   5   6       97.39       93.88      8.19 o 
   8   5   6       33.15       36.88      6.30 o 
   9   5   6       43.32       31.46     11.15 o 
  10   5   6        0.22        1.53      2.04 o 
  11   5   6        8.91        8.40      9.12 o 
  -8   6   6      141.12      156.87     15.31 o 
  -7   6   6        3.16        0.91      2.79 o 
  -6   6   6        4.44        4.07      3.63 o 
  -5   6   6      111.59      110.30     11.89 o 
  -4   6   6       63.61       60.56     12.43 o 
  -3   6   6      858.18      850.14     29.97 o 
  -2   6   6      178.71      174.38      6.65 o 
  -1   6   6      839.84      897.18     18.13 o 
   0   6   6      364.92      356.64     12.10 o 
   1   6   6      312.91      282.68     14.83 o 
   2   6   6     1222.30     1499.14     22.18 o 
   3   6   6       47.52       48.55      2.55 o 
   4   6   6      567.82      499.23      8.07 o 
   5   6   6       50.53       57.82      4.32 o 
   6   6   6      103.68       99.83      6.11 o 
   7   6   6       74.45       66.96      6.90 o 
   8   6   6       58.16       48.03      7.52 o 
   9   6   6        5.61        7.77      4.38 o 
  10   6   6       10.00        9.22      7.16 o 
  11   6   6      144.48      144.14     12.20 o 
  -7   7   6        9.40        3.55      4.72 o 
  -6   7   6       13.50        4.61      3.98 o 
  -5   7   6        4.13        4.65      3.79 o 
  -4   7   6      109.54       90.04      8.83 o 
  -3   7   6       95.45       89.62      6.96 o 
  -2   7   6       99.91       99.16      7.28 o 
  -1   7   6      293.66      294.50     10.62 o 
   0   7   6        0.38        4.46      3.53 o 
   1   7   6      360.26      355.46     12.57 o 
   2   7   6      745.19      720.35     11.17 o 
   3   7   6      314.98      333.73     12.18 o 
   4   7   6      459.44      453.05     11.08 o 
   5   7   6        3.24        3.52      1.56 o 
   6   7   6        1.06        3.17      1.89 o 
   7   7   6      354.01      368.04     11.42 o 
   8   7   6       67.07       76.47      5.83 o 
   9   7   6        7.59        8.10      6.05 o 
  10   7   6       39.32       44.22      6.37 o 
  11   7   6       74.61       75.90      8.94 o 
  -6   8   6       39.05       51.05      7.03 o 
  -5   8   6        2.28        2.09      2.49 o 
  -4   8   6       25.39       41.74      8.60 o 
  -3   8   6      342.85      382.67     24.51 o 
  -2   8   6      255.92      270.95      7.17 o 
  -1   8   6      143.78      140.79     12.46 o 
   0   8   6      449.85      460.12     15.71 o 
   1   8   6       72.32       63.23      3.80 o 
   2   8   6      344.83      410.07      9.42 o 
   3   8   6      172.01      166.04      6.18 o 
   4   8   6      952.65      974.95     30.15 o 
   5   8   6       59.04       59.86      4.12 o 
   6   8   6       49.39       44.49      5.93 o 
   7   8   6        7.11        9.34      4.17 o 
   8   8   6        0.60        1.78      2.09 o 
   9   8   6       36.60       32.85      6.81 o 
  10   8   6       99.84       95.17     10.41 o 
  11   8   6       50.17       42.16      6.59 o 
  -5   9   6        4.02        3.90      3.00 o 
  -4   9   6        0.08        1.57      1.86 o 
  -3   9   6        9.34       11.91      4.70 o 
  -2   9   6      193.85      207.55      9.98 o 
  -1   9   6       95.48       98.83      7.38 o 
   0   9   6       27.15       21.64      3.55 o 
   1   9   6       96.09      101.80      7.43 o 
   2   9   6      305.57      291.84      7.94 o 
   3   9   6       53.15       43.82      3.49 o 
   4   9   6      664.45      731.49     15.84 o 
   5   9   6       61.95       69.59      6.01 o 
   6   9   6       54.18       44.79      3.90 o 
   7   9   6       34.58       28.94     10.94 o 
   8   9   6      148.45      139.50      8.69 o 
   9   9   6      125.72      130.24     10.25 o 
  10   9   6        1.32        2.43      1.85 o 
  11   9   6        1.40        2.41      2.11 o 
  -5  10   6        4.58        2.60      2.72 o 
  -4  10   6        0.33        0.34      2.39 o 
  -3  10   6       23.61       11.46      9.96 o 
  -2  10   6      127.87      124.00     11.75 o 
  -1  10   6       73.49       75.88      4.36 o 
   0  10   6      383.04      442.79     15.69 o 
   1  10   6       86.37       68.55      3.43 o 
   2  10   6       44.87       37.12      3.66 o 
   3  10   6      168.28      206.12      9.62 o 
   4  10   6       26.79       28.67      5.72 o 
   5  10   6        6.73        6.35      3.11 o 
   6  10   6       15.13        9.99      4.56 o 
   7  10   6       84.18       81.47      6.91 o 
   8  10   6       35.67       30.95      4.68 o 
   9  10   6       86.57       84.91      5.89 o 
  10  10   6       22.73       21.72      8.68 o 
  -3  11   6       23.67        8.43      7.70 o 
  -2  11   6       69.54       71.70      8.10 o 
  -1  11   6        2.29        1.21      1.46 o 
   0  11   6       20.22       12.03      6.63 o 
   1  11   6       13.39       18.12      3.45 o 
   2  11   6       49.94       44.94      3.46 o 
   3  11   6        0.26        0.28      1.13 o 
   4  11   6       12.25        3.96      2.34 o 
   5  11   6      162.02      173.02      6.49 o 
   6  11   6       25.32       12.64      7.44 o 
   7  11   6      146.82      124.03     10.43 o 
   8  11   6       98.73       96.06      5.74 o 
   9  11   6        0.95        2.56      2.64 o 
  10  11   6        1.22        3.13      4.97 o 
  -2  12   6       61.28       41.72      6.52 o 
  -1  12   6      182.86      170.08     19.09 o 
   0  12   6        0.53        1.84      2.43 o 
   1  12   6       43.44       42.90     14.88 o 
   2  12   6       30.62       37.60      7.39 o 
   3  12   6       11.64       19.25      8.15 o 
   4  12   6       11.37        5.31      3.23 o 
   5  12   6      254.80      241.10     18.03 o 
   6  12   6       81.57       94.14      9.92 o 
   7  12   6        1.16        1.52      3.44 o 
   8  12   6       13.47       10.19      5.22 o 
   9  12   6        0.12        1.47      2.72 o 
  10  12   6       20.84       13.78     13.64 o 
   0  13   6       72.47       67.46      9.14 o 
   1  13   6        1.19        2.75      3.14 o 
   2  13   6       44.87       36.80      5.00 o 
   3  13   6        2.01        2.43      3.42 o 
   4  13   6        7.45        4.67      4.36 o 
   5  13   6       55.50       36.84     20.13 o 
   6  13   6        2.08        4.79      4.68 o 
   7  13   6        0.94       -0.13      4.69 o 
   8  13   6        0.04        2.95      3.02 o 
   9  13   6      137.43      135.50     14.91 o 
   1  14   6       41.59       18.53     24.57 o 
   2  14   6        0.49        1.83      2.20 o 
   3  14   6        6.19        8.64      7.18 o 
   4  14   6        2.46        0.86      2.55 o 
   5  14   6       51.45       31.62     11.78 o 
   6  14   6        0.46        1.64      3.41 o 
   7  14   6        9.42        7.65     10.92 o 
   8  14   6       17.12        7.34      8.88 o 
   4  15   6        0.20        0.83      2.17 o 
   5  15   6       48.79       60.21      7.79 o 
  -6 -11   7        8.89        6.44      6.08 o 
  -5 -11   7       13.39       11.85     10.63 o 
  -4 -11   7        9.48        9.05      8.10 o 
  -3 -11   7       17.62       21.48     16.17 o 
  -2 -11   7        0.11        4.42      3.81 o 
  -8 -10   7        9.49        4.70      4.20 o 
  -7 -10   7        2.53        4.04      2.90 o 
  -6 -10   7       56.79       38.30     19.17 o 
  -5 -10   7        6.13        5.85      2.64 o 
  -4 -10   7       29.77       31.82      7.41 o 
  -3 -10   7       40.86       29.30     17.80 o 
  -2 -10   7       46.34       57.82     10.78 o 
  -1 -10   7        0.66        1.86      4.21 o 
   0 -10   7        6.76        6.70      5.88 o 
  -9  -9   7       17.51       14.46      6.62 o 
  -8  -9   7       17.62        9.80      8.55 o 
  -7  -9   7        1.65        1.17      2.03 o 
  -6  -9   7       58.75       54.66      6.12 o 
  -5  -9   7        3.24        3.86      2.60 o 
  -4  -9   7       43.39       36.02      6.38 o 
  -3  -9   7        0.04        1.87      3.78 o 
  -2  -9   7        0.08        2.41      3.08 o 
  -1  -9   7        1.18        2.17      3.25 o 
   0  -9   7        6.68        2.94      3.26 o 
   1  -9   7        0.50        1.57      4.39 o 
   2  -9   7        6.85        4.30      4.49 o 
 -10  -8   7       40.44       23.35     30.66 o 
  -9  -8   7      130.21      121.11      8.24 o 
  -8  -8   7       41.48       38.53      8.65 o 
  -7  -8   7       84.38       79.04      8.30 o 
  -6  -8   7       63.24       61.19      6.39 o 
  -5  -8   7       33.99       28.82      9.78 o 
  -4  -8   7       68.28       65.38      4.98 o 
  -3  -8   7        4.80        4.88      2.54 o 
  -2  -8   7        9.37       12.35      8.34 o 
  -1  -8   7        3.70        9.57      5.74 o 
   0  -8   7       83.51       74.02     11.76 o 
   1  -8   7        0.36        1.52      2.16 o 
   2  -8   7        0.00        2.90      3.28 o 
   3  -8   7        6.72        4.40      6.10 o 
 -10  -7   7       32.32       32.19      5.72 o 
  -9  -7   7       26.61       29.47      6.91 o 
  -8  -7   7       19.01       27.66      9.14 o 
  -7  -7   7      179.16      186.16     10.78 o 
  -6  -7   7        6.69        6.43      4.81 o 
  -5  -7   7        5.01        7.20      2.93 o 
  -4  -7   7        0.02        1.50      1.96 o 
  -3  -7   7      363.45      397.16     15.00 o 
  -2  -7   7       28.70       20.12      4.33 o 
  -1  -7   7        6.34        2.95      2.65 o 
   0  -7   7      134.68      118.04     12.64 o 
   1  -7   7       11.67        6.40      5.17 o 
   2  -7   7      150.93      153.73     15.46 o 
   3  -7   7       63.12       65.15      8.95 o 
   4  -7   7        7.98        5.91      5.45 o 
 -10  -6   7       29.65       17.32     14.97 o 
  -9  -6   7       40.48       39.42      5.80 o 
  -8  -6   7       81.72       81.68      8.29 o 
  -7  -6   7       58.74       51.30     18.03 o 
  -6  -6   7       29.20       29.51     10.68 o 
  -5  -6   7      101.69      106.01     11.04 o 
  -4  -6   7       16.76       20.25      6.16 o 
  -3  -6   7       77.89       68.93      8.05 o 
  -2  -6   7        0.23        1.14      1.87 o 
  -1  -6   7       28.39       23.31      4.41 o 
   0  -6   7       76.70       70.43     10.45 o 
   1  -6   7      271.36      269.80     14.87 o 
   2  -6   7       45.53       32.90     12.07 o 
   3  -6   7       55.95       47.67      7.89 o 
   4  -6   7        0.02        1.81      2.61 o 
   5  -6   7       12.09       13.48     16.93 o 
 -10  -5   7       22.35       17.86     13.87 o 
  -9  -5   7       14.95       16.22      8.74 o 
  -8  -5   7        0.59        0.79      2.04 o 
  -7  -5   7       99.53       91.25      9.85 o 
  -6  -5   7       50.39       58.65     12.82 o 
  -5  -5   7      147.60      155.12     11.79 o 
  -4  -5   7      156.16      148.93     12.85 o 
  -3  -5   7        8.14       16.69      6.25 o 
  -2  -5   7       43.29       44.43      5.75 o 
  -1  -5   7       67.54       50.83      3.27 o 
   0  -5   7       37.25       31.33      4.60 o 
   1  -5   7       32.79       27.11     11.95 o 
   2  -5   7      283.54      335.80     17.42 o 
   3  -5   7       29.30       32.17     19.94 o 
   4  -5   7        0.21        1.83      2.99 o 
   5  -5   7       87.55       91.38     11.55 o 
   6  -5   7       10.69       12.59     15.94 o 
 -10  -4   7       35.24       29.94      8.37 o 
  -9  -4   7       25.75       16.64     10.01 o 
  -8  -4   7      103.44      104.25     11.04 o 
  -7  -4   7       21.44       25.58      8.33 o 
  -6  -4   7     1017.54     1052.10     35.61 o 
  -5  -4   7      127.52      134.69     11.63 o 
  -4  -4   7       14.80       18.01      5.55 o 
  -3  -4   7      138.85      111.12      8.85 o 
  -2  -4   7       47.61       66.09      8.35 o 
  -1  -4   7        0.34        1.12      0.99 o 
   0  -4   7       11.65       10.10      2.41 o 
   1  -4   7       25.90       29.76     11.59 o 
   2  -4   7       61.58       39.72     16.41 o 
   3  -4   7      145.56      155.34     13.27 o 
   4  -4   7      137.80      147.15     11.55 o 
   5  -4   7        0.07        1.70      3.39 o 
   6  -4   7       27.33       18.21     10.28 o 
   7  -4   7        0.08        1.11      5.54 o 
 -10  -3   7        1.95        2.21      4.49 o 
  -9  -3   7        8.89       11.67      8.41 o 
  -8  -3   7       46.44       25.36     12.21 o 
  -7  -3   7       37.47       35.69      5.53 o 
  -6  -3   7      514.25      515.81     19.74 o 
  -5  -3   7        1.11        1.68      1.85 o 
  -4  -3   7       28.86       30.72      4.59 o 
  -3  -3   7       22.64       26.44      5.04 o 
  -2  -3   7     1134.58     1124.97     21.05 o 
  -1  -3   7       17.16        8.04      2.42 o 
   0  -3   7        0.90        0.47      0.49 o 
   1  -3   7      528.13      518.48     18.77 o 
   2  -3   7      523.68      548.64     26.66 o 
   3  -3   7      284.05      282.18     18.52 o 
   4  -3   7      479.05      472.47     22.16 o 
   5  -3   7       34.11       29.40     14.62 o 
   6  -3   7       59.58       75.87      8.73 o 
   7  -3   7        4.85        5.02      7.37 o 
 -10  -2   7       35.39       18.96     16.08 o 
  -9  -2   7       44.53       37.22      8.35 o 
  -8  -2   7       39.97       47.55      4.98 o 
  -7  -2   7       23.76       17.03      6.24 o 
  -6  -2   7        5.86       10.89      4.44 o 
  -5  -2   7        9.60       14.80      5.27 o 
  -4  -2   7        2.00        6.05      2.64 o 
  -3  -2   7       66.61       71.60      6.04 o 
  -2  -2   7       42.64       53.94      4.61 o 
  -1  -2   7      312.04      281.72      9.27 o 
   0  -2   7       19.59       26.88      2.42 o 
   1  -2   7      112.31      110.69      5.60 o 
   2  -2   7        5.98       14.86      6.99 o 
   3  -2   7     1023.84     1101.33     50.12 o 
   4  -2   7      285.16      314.74     14.16 o 
   5  -2   7      307.42      303.83     20.10 o 
   6  -2   7      279.80      258.91     20.40 o 
   7  -2   7      145.94      151.62     15.70 o 
 -10  -1   7        1.78        2.60      4.04 o 
  -9  -1   7       49.90       53.72      7.44 o 
  -8  -1   7      206.42      166.48     17.13 o 
  -7  -1   7       74.65       77.14      5.22 o 
  -6  -1   7        2.85        3.74      2.06 o 
  -5  -1   7      254.38      265.18     11.51 o 
  -4  -1   7        5.75        5.02      1.95 o 
  -3  -1   7      131.49      107.28      7.63 o 
  -2  -1   7        0.51        1.71      2.08 o 
  -1  -1   7      821.89      759.60     24.61 o 
   0  -1   7      296.51      261.09      8.29 o 
   1  -1   7      308.86      295.25      9.70 o 
   2  -1   7       87.92       68.97      3.85 o 
   3  -1   7      182.52      187.77      8.14 o 
   4  -1   7     1564.01     1453.36     68.61 o 
   5  -1   7      323.99      297.55     24.51 o 
   6  -1   7      224.09      254.69     17.66 o 
   7  -1   7        4.23        5.58      3.32 o 
   8  -1   7       39.03       36.58     18.81 o 
 -10   0   7       14.28       14.20      8.23 o 
  -9   0   7       37.26       25.81     13.55 o 
  -8   0   7       18.64       24.79     14.03 o 
  -7   0   7        0.26        1.15      1.61 o 
  -6   0   7      275.31      271.43      9.86 o 
  -5   0   7      140.41      121.59      6.09 o 
  -4   0   7      172.84      185.36      8.83 o 
  -3   0   7       69.59       74.79      4.69 o 
  -2   0   7       24.79       42.81      4.57 o 
  -1   0   7      721.26      774.79      9.33 o 
   0   0   7        3.50        1.17      0.57 o 
   1   0   7     1159.72     1151.25     16.40 o 
   2   0   7      135.95      151.04      7.26 o 
   3   0   7      359.61      338.78     12.27 o 
   4   0   7        3.97        9.76      2.87 o 
   5   0   7      756.72      702.35     61.32 o 
   6   0   7      152.10      168.72      9.75 o 
   7   0   7       39.10       47.53     13.76 o 
   8   0   7       39.23       39.56     18.33 o 
   9   0   7       91.48      102.49     17.52 o 
 -10   1   7       13.18        8.62      9.10 o 
  -9   1   7      128.42      111.42     11.16 o 
  -8   1   7       46.47       45.12     13.48 o 
  -7   1   7       30.75       38.84     15.61 o 
  -6   1   7      189.10      171.78      7.98 o 
  -5   1   7       39.83       36.68      2.93 o 
  -4   1   7       81.35       84.01      6.11 o 
  -3   1   7      276.57      395.66     12.65 o 
  -2   1   7      124.33      115.60      5.15 o 
  -1   1   7      600.90      598.38      7.54 o 
   0   1   7       66.32       70.42      3.14 o 
   1   1   7       90.96       72.62      3.55 o 
   2   1   7      133.21      129.18      6.47 o 
   3   1   7        1.16        6.56      2.08 o 
   4   1   7      877.79      786.06     55.90 o 
   5   1   7      634.16      596.09     22.11 o 
   6   1   7       63.07       74.86      6.20 o 
   7   1   7       15.98       12.92      5.80 o 
   8   1   7      236.19      242.06     16.72 o 
   9   1   7        7.97        2.13      3.84 o 
  -9   2   7        4.61        1.53      2.65 o 
  -8   2   7       48.86       42.36      8.55 o 
  -7   2   7       44.19       60.01      6.29 o 
  -6   2   7      113.52      106.83     10.96 o 
  -5   2   7      916.78      928.72     32.30 o 
  -4   2   7       28.97       20.41      1.91 o 
  -3   2   7      555.16      567.18     10.05 o 
  -2   2   7     1125.75     1374.29     11.37 o 
  -1   2   7      282.08      274.65      7.83 o 
   0   2   7      204.77      226.62      3.51 o 
   1   2   7      414.63      317.51      4.43 o 
   2   2   7      137.20      155.00      6.41 o 
   3   2   7       44.38       35.47      2.51 o 
   4   2   7      320.66      299.05     10.19 o 
   5   2   7        6.78        9.48      3.58 o 
   6   2   7      382.70      378.53     12.02 o 
   7   2   7       43.75       39.76      5.74 o 
   8   2   7      130.44      127.06     10.07 o 
   9   2   7       34.22       22.67     20.82 o 
  10   2   7      158.81      190.96     26.13 o 
  -9   3   7       92.09       81.15      8.68 o 
  -8   3   7        0.58        2.03      2.38 o 
  -7   3   7       15.75        6.83      4.14 o 
  -6   3   7        0.06        1.89      1.68 o 
  -5   3   7       15.63       12.00      5.55 o 
  -4   3   7        4.36        4.18      1.30 o 
  -3   3   7       83.56       80.60      5.19 o 
  -2   3   7        3.50        1.50      1.27 o 
  -1   3   7     1107.01     1203.33     10.06 o 
   0   3   7     1291.84     1409.83     14.89 o 
   1   3   7      398.42      366.26     10.86 o 
   2   3   7     1761.35     1854.77     23.37 o 
   3   3   7     1097.53     1127.60     11.89 o 
   4   3   7       19.91       20.64      5.19 o 
   5   3   7      333.85      336.51     13.53 o 
   6   3   7       14.53       15.32      5.80 o 
   7   3   7       40.40       35.11      4.54 o 
   8   3   7       52.68       66.43      4.63 o 
   9   3   7        0.26        1.26      2.98 o 
  10   3   7       35.07       39.93     17.78 o 
  -9   4   7        7.14        8.02      7.83 o 
  -8   4   7      100.31      100.59     11.55 o 
  -7   4   7       36.57       52.09     13.23 o 
  -6   4   7        4.48        6.89      3.82 o 
  -5   4   7       57.81       61.62     11.73 o 
  -4   4   7       34.92       23.96     10.76 o 
  -3   4   7      474.82      469.00     11.08 o 
  -2   4   7     1012.88     1150.30     18.22 o 
  -1   4   7      557.90      555.12     10.70 o 
   0   4   7       45.45       67.55      3.32 o 
   1   4   7      627.63      651.44      9.27 o 
   2   4   7       23.21       10.25      2.48 o 
   3   4   7      107.39      128.92      6.47 o 
   4   4   7      678.43      646.97     14.27 o 
   5   4   7       31.64       37.51      7.32 o 
   6   4   7      287.62      286.30     13.25 o 
   7   4   7        0.17        1.89      1.42 o 
   8   4   7        5.30        3.83      3.35 o 
   9   4   7       10.50       14.84      8.08 o 
  10   4   7       56.97       57.61      5.65 o 
  -8   5   7       27.61       20.26     17.03 o 
  -7   5   7       25.62       10.56     10.94 o 
  -6   5   7        6.37       15.09      6.84 o 
  -5   5   7        1.29        4.54      2.62 o 
  -4   5   7      166.86      180.01     12.22 o 
  -3   5   7      300.51      289.73      9.08 o 
  -2   5   7      216.66      202.70      7.37 o 
  -1   5   7      728.57      828.22     16.38 o 
   0   5   7      211.72      237.99      7.91 o 
   1   5   7      419.38      419.10     18.68 o 
   2   5   7     1598.96     1440.80     15.79 o 
   3   5   7       51.48       47.69      2.34 o 
   4   5   7        7.88       22.26      3.99 o 
   5   5   7      266.54      264.63     11.07 o 
   6   5   7       59.74       56.61      6.00 o 
   7   5   7        0.64        1.42      2.71 o 
   8   5   7        0.03        1.35      2.38 o 
   9   5   7        3.43        5.84      3.43 o 
  10   5   7        2.07        2.95      3.63 o 
  -8   6   7       26.16       16.76     18.39 o 
  -7   6   7        2.81        4.50      2.76 o 
  -6   6   7       55.23       34.42     15.19 o 
  -5   6   7        8.02        9.74      6.46 o 
  -4   6   7      365.09      381.81     13.20 o 
  -3   6   7       13.06       14.72      2.07 o 
  -2   6   7      687.21      711.36     37.88 o 
  -1   6   7       40.35       29.64      1.96 o 
   0   6   7     2078.79     2310.97     32.16 o 
   1   6   7      551.63      518.54     15.93 o 
   2   6   7      578.28      583.13     17.15 o 
   3   6   7     2964.04     3202.10     44.56 o 
   4   6   7      454.44      412.33     10.65 o 
   5   6   7       22.02       26.01      2.65 o 
   6   6   7      434.66      424.93     15.98 o 
   7   6   7        1.11        0.65      2.82 o 
   8   6   7      100.06      110.41     11.42 o 
   9   6   7       75.92       85.28      6.92 o 
  10   6   7        3.42        2.59      2.73 o 
  11   6   7       27.11       13.79     11.80 o 
  -7   7   7        0.64        0.34      2.28 o 
  -6   7   7       31.57       50.99      8.42 o 
  -5   7   7        0.15        2.04      2.80 o 
  -4   7   7        4.06        2.83      1.64 o 
  -3   7   7       26.66       32.07      2.29 o 
  -2   7   7        0.03       -0.15      1.01 o 
  -1   7   7      138.40      138.28      4.21 o 
   0   7   7       73.61       74.74      5.57 o 
   1   7   7      101.47      109.25     10.03 o 
   2   7   7      169.98      156.70     11.78 o 
   3   7   7      374.45      374.34     12.77 o 
   4   7   7       36.47       36.66      4.46 o 
   5   7   7      136.37      142.55      6.16 o 
   6   7   7      226.75      216.07     11.11 o 
   7   7   7      356.91      351.78     10.80 o 
   8   7   7      287.77      272.69     14.41 o 
   9   7   7      237.10      256.10     17.19 o 
  10   7   7       15.08        9.72      5.78 o 
  11   7   7      101.64       94.00      8.75 o 
  -6   8   7       46.41       37.52      8.01 o 
  -5   8   7      135.34      159.49     14.74 o 
  -4   8   7       15.22       12.56      9.44 o 
  -3   8   7       44.93       40.55      6.26 o 
  -2   8   7       44.37       41.14      4.15 o 
  -1   8   7      245.28      233.60      9.01 o 
   0   8   7      240.97      250.21      8.00 o 
   1   8   7      115.12       99.49      3.74 o 
   2   8   7        1.40        2.75      2.66 o 
   3   8   7       36.89       30.71      0.93 o 
   4   8   7      134.22      112.97      4.92 o 
   5   8   7      320.46      305.71     11.32 o 
   6   8   7      386.78      391.71     12.12 o 
   7   8   7      487.74      546.15     20.38 o 
   8   8   7      272.33      277.12     16.87 o 
   9   8   7       16.64        7.17      4.36 o 
  10   8   7       20.49       14.35      5.19 o 
  11   8   7        0.12        1.43      3.56 o 
  -5   9   7        1.40        3.13      3.51 o 
  -4   9   7        0.60        0.80      2.26 o 
  -3   9   7        1.97        3.62      1.95 o 
  -2   9   7       38.22       36.09      4.57 o 
  -1   9   7       24.95       28.01      3.77 o 
   0   9   7        1.56        1.69      1.32 o 
   1   9   7       59.07       60.11      4.10 o 
   2   9   7       73.32       69.30      3.54 o 
   3   9   7       49.97       49.25      2.81 o 
   4   9   7      111.88      108.49      6.86 o 
   5   9   7      638.50      686.92     19.33 o 
   6   9   7       52.28       37.46      4.63 o 
   7   9   7       90.00       67.70      5.55 o 
   8   9   7       24.71       24.42      4.24 o 
   9   9   7        8.89       11.57      6.99 o 
  10   9   7       31.52       23.22     12.96 o 
  -4  10   7       12.89        7.84      7.58 o 
  -3  10   7       27.94       17.74     10.08 o 
  -2  10   7        7.65        5.16      3.09 o 
  -1  10   7       19.55       17.91      3.46 o 
   0  10   7       11.78       14.83      2.86 o 
   1  10   7       92.85       91.66      4.02 o 
   2  10   7      106.38       93.97      3.72 o 
   3  10   7       66.20       68.38      2.65 o 
   4  10   7      100.30       75.16      3.75 o 
   5  10   7       22.53       12.73      2.12 o 
   6  10   7       86.03      107.07      8.53 o 
   7  10   7       88.18       95.59      9.80 o 
   8  10   7        7.53        7.47      3.46 o 
   9  10   7      104.16       88.90      7.15 o 
  10  10   7        8.68        9.70      7.24 o 
  -3  11   7        7.79        2.81      2.70 o 
  -2  11   7       57.49       63.45      8.03 o 
  -1  11   7        9.60        7.04      5.70 o 
   0  11   7       44.92       48.21      6.78 o 
   1  11   7        0.09        1.63      2.51 o 
   2  11   7        0.92        2.02      2.35 o 
   3  11   7        0.06        1.78      3.41 o 
   4  11   7       26.22       31.75     17.13 o 
   5  11   7       37.03       33.92      5.80 o 
   6  11   7       91.75       81.01      8.10 o 
   7  11   7       13.81       13.21      8.21 o 
   8  11   7       51.79       57.62      6.87 o 
   9  11   7       84.37       80.10     13.45 o 
  10  11   7       50.54       35.69      7.89 o 
  -2  12   7       36.94       32.26     13.87 o 
  -1  12   7       90.33       81.50     12.53 o 
   0  12   7       89.62       90.77     11.28 o 
   1  12   7       13.38       15.06     12.71 o 
   2  12   7        2.98        3.28      3.47 o 
   3  12   7       56.11       48.43      5.85 o 
   4  12   7      120.69      149.11     12.19 o 
   5  12   7       10.78       11.83      7.96 o 
   6  12   7        0.04        4.52      4.15 o 
   7  12   7       14.43       12.47      9.17 o 
   8  12   7       14.54       16.84     10.55 o 
   9  12   7        1.25        2.07      3.54 o 
  -1  13   7        0.02        0.26      1.90 o 
   0  13   7      163.52      169.09     13.74 o 
   1  13   7        0.11        0.27      2.20 o 
   2  13   7        2.09        2.11      5.06 o 
   3  13   7      135.37      129.58     15.00 o 
   4  13   7        3.99        8.09      6.52 o 
   5  13   7        1.14        1.29      2.60 o 
   6  13   7       45.11       32.09      8.55 o 
   7  13   7        0.53        2.87      3.60 o 
   8  13   7       83.88       95.84     10.32 o 
   9  13   7        3.71        3.05      4.06 o 
   1  14   7       25.03       19.68     19.12 o 
   2  14   7        4.10        2.95      2.89 o 
   3  14   7       25.31       31.71      5.85 o 
   4  14   7       21.21       31.22      8.15 o 
   5  14   7        0.62        1.41      3.37 o 
   6  14   7       10.67        6.27      6.74 o 
   7  14   7        0.54        2.75      4.21 o 
   8  14   7        0.13        1.43      3.58 o 
   4  15   7       14.04        8.51     12.08 o 
   5  15   7       60.26       69.95      8.87 o 
  -7 -10   8       27.17       13.47      7.92 o 
  -6 -10   8       17.47        9.88      5.56 o 
  -5 -10   8        1.39        3.35      3.02 o 
  -4 -10   8       31.35       19.12     15.87 o 
  -3 -10   8       38.75       37.07     17.87 o 
  -2 -10   8        0.13        0.57      3.13 o 
  -1 -10   8        1.51        3.49      5.07 o 
  -8  -9   8        0.00        1.50      1.69 o 
  -7  -9   8        2.16        5.37      3.42 o 
  -6  -9   8      139.20      123.47     10.75 o 
  -5  -9   8        0.35        0.97      2.06 o 
  -4  -9   8       83.30       79.12      8.43 o 
  -3  -9   8        2.70        2.82      2.59 o 
  -2  -9   8        1.56        1.63      3.49 o 
  -1  -9   8        0.01        3.79      3.96 o 
   0  -9   8      103.53      123.90     10.41 o 
   1  -9   8       21.04       15.23     14.34 o 
  -9  -8   8        9.27        7.06      4.74 o 
  -8  -8   8        1.00        1.97      2.14 o 
  -7  -8   8        0.20        1.21      2.01 o 
  -6  -8   8      324.44      349.95     25.44 o 
  -5  -8   8       45.61       45.57      6.20 o 
  -4  -8   8       11.83       13.82      5.53 o 
  -3  -8   8       77.35       80.10     11.53 o 
  -2  -8   8        2.41        4.26      3.12 o 
  -1  -8   8        5.69        3.54      3.46 o 
   0  -8   8       15.98       12.31      9.29 o 
   1  -8   8        0.12        0.37      3.46 o 
   2  -8   8        3.65        2.76      3.41 o 
  -9  -7   8       16.29       11.02     13.18 o 
  -8  -7   8        9.80        8.57      4.80 o 
  -7  -7   8        7.42        7.78      4.09 o 
  -6  -7   8      351.25      326.22     17.52 o 
  -5  -7   8       90.52       92.61      8.75 o 
  -4  -7   8        3.14        1.93      2.40 o 
  -3  -7   8      307.53      324.20     15.31 o 
  -2  -7   8       33.74       35.75      3.89 o 
  -1  -7   8       75.13       63.03     22.39 o 
   0  -7   8       38.29       27.49     12.78 o 
   1  -7   8        0.60        2.03      2.45 o 
   2  -7   8       76.45       98.31      9.88 o 
   3  -7   8       94.65      142.81     11.00 o 
 -10  -6   8        9.93        6.42      5.14 o 
  -9  -6   8       34.52       28.56     10.23 o 
  -8  -6   8       31.04       34.60     13.26 o 
  -7  -6   8        7.52        4.02      2.83 o 
  -6  -6   8        0.33        0.65      3.24 o 
  -5  -6   8       87.55       88.88      8.96 o 
  -4  -6   8       37.66       43.34      4.58 o 
  -3  -6   8      228.27      212.95     12.38 o 
  -2  -6   8      258.61      240.83     11.22 o 
  -1  -6   8       47.61       48.99      4.06 o 
   0  -6   8       18.45       15.57      6.81 o 
   1  -6   8       23.04       29.76     15.71 o 
   2  -6   8        0.63        1.71      3.29 o 
   3  -6   8       12.96       13.76      7.12 o 
   4  -6   8       66.70       82.56      9.88 o 
   5  -6   8        1.88        2.24      4.99 o 
 -10  -5   8       25.64       36.59     23.18 o 
  -9  -5   8        0.93        3.29      3.38 o 
  -8  -5   8      126.10      108.91      9.08 o 
  -7  -5   8        3.32        1.18      2.59 o 
  -6  -5   8        4.87        2.15      2.26 o 
  -5  -5   8      730.96      774.80     18.10 o 
  -4  -5   8      140.31      140.56      8.59 o 
  -3  -5   8     1172.00     1275.07     30.40 o 
  -2  -5   8       17.32       16.34      6.41 o 
  -1  -5   8      140.62      119.88      9.54 o 
   0  -5   8      137.83      118.21     10.94 o 
   1  -5   8       10.64        7.39      4.79 o 
   2  -5   8       68.91       86.41     10.72 o 
   3  -5   8       28.40       34.38     18.22 o 
   4  -5   8      197.58      170.46     16.49 o 
   5  -5   8      173.93      174.09     11.08 o 
 -10  -4   8        2.09        1.98      2.81 o 
  -9  -4   8      110.01      108.45      7.87 o 
  -8  -4   8       85.77       95.66      7.86 o 
  -7  -4   8       50.06       37.32     13.97 o 
  -6  -4   8       73.27       57.47      8.23 o 
  -5  -4   8      889.61      911.98     31.65 o 
  -4  -4   8      173.91      192.85     15.60 o 
  -3  -4   8      601.83      652.58     30.38 o 
  -2  -4   8      855.94      863.15     31.75 o 
  -1  -4   8       32.35       21.02      2.59 o 
   0  -4   8        0.00        0.90      1.43 o 
   1  -4   8       13.50       11.15      4.55 o 
   2  -4   8      258.29      271.85     12.75 o 
   3  -4   8        2.23        5.04      4.22 o 
   4  -4   8       57.93       81.66      9.26 o 
   5  -4   8      270.17      292.41     24.68 o 
   6  -4   8       11.10        6.84      5.52 o 
 -10  -3   8        5.55        5.17      4.75 o 
  -9  -3   8        0.47        1.90      3.36 o 
  -8  -3   8        3.95        4.84      3.41 o 
  -7  -3   8       34.68       48.90      9.46 o 
  -6  -3   8        1.74        1.16      1.90 o 
  -5  -3   8       29.25       28.72      8.10 o 
  -4  -3   8       64.56       54.97      5.76 o 
  -3  -3   8        3.96        4.70      2.81 o 
  -2  -3   8      181.69      174.46     11.99 o 
  -1  -3   8     1151.85     1079.02     24.28 o 
   0  -3   8      128.30      151.53      5.53 o 
   1  -3   8        7.24        6.38      1.46 o 
   2  -3   8      159.17      153.02     12.30 o 
   3  -3   8        1.22        0.32      3.49 o 
   4  -3   8       46.40       43.80     16.74 o 
   5  -3   8      328.78      340.09     22.35 o 
   6  -3   8        9.91       13.26     10.90 o 
   7  -3   8        9.32       10.91      9.35 o 
 -10  -2   8        4.04        3.72      4.71 o 
  -9  -2   8        0.73        0.58      3.43 o 
  -8  -2   8       66.81       50.50      5.48 o 
  -7  -2   8        9.56       13.25      5.50 o 
  -6  -2   8       63.35       55.39      4.52 o 
  -5  -2   8      217.44      211.16     16.40 o 
  -4  -2   8      334.37      382.19     16.81 o 
  -3  -2   8      282.68      302.26     10.60 o 
  -2  -2   8      566.62      585.48     15.25 o 
  -1  -2   8        0.48        3.37      1.28 o 
   0  -2   8      200.06      157.95      7.23 o 
   1  -2   8      333.59      298.95      7.77 o 
   2  -2   8       13.96       14.60      6.27 o 
   3  -2   8      320.43      332.07     15.30 o 
   4  -2   8       17.47       25.82     11.41 o 
   5  -2   8        1.60        5.36      3.56 o 
   6  -2   8      102.78       90.99     11.42 o 
   7  -2   8       42.44       37.87     23.63 o 
   8  -2   8        4.71        2.65      4.65 o 
 -10  -1   8        6.84        8.11      6.28 o 
  -9  -1   8       47.44       45.42      8.28 o 
  -8  -1   8      134.84      143.85     11.93 o 
  -7  -1   8        5.79        3.73      2.68 o 
  -6  -1   8        8.31        9.37      3.89 o 
  -5  -1   8      245.92      237.08     12.86 o 
  -4  -1   8     1359.07     1458.92     45.41 o 
  -3  -1   8       40.64       40.10      4.26 o 
  -2  -1   8      513.50      559.51     12.88 o 
  -1  -1   8      163.17      123.52      7.17 o 
   0  -1   8      182.27      205.47     11.06 o 
   1  -1   8      225.86      200.32      8.09 o 
   2  -1   8       95.96       92.54      2.56 o 
   3  -1   8       98.80       92.82      3.90 o 
   4  -1   8      412.07      403.80     19.44 o 
   5  -1   8        2.28        2.68      3.43 o 
   6  -1   8        0.04        1.69      2.73 o 
   7  -1   8        0.05        1.86      4.78 o 
   8  -1   8      297.44      308.46     21.74 o 
 -10   0   8       35.42       26.68     12.70 o 
  -9   0   8       68.41       71.94      7.66 o 
  -8   0   8       98.63       82.55      8.09 o 
  -7   0   8      212.62      232.57     13.03 o 
  -6   0   8       24.60       20.17      8.25 o 
  -5   0   8        6.19        6.21      2.90 o 
  -4   0   8       49.08       34.20      4.07 o 
  -3   0   8      311.65      270.16     13.61 o 
  -2   0   8     1152.90     1271.66     17.15 o 
  -1   0   8      101.68       82.68      5.25 o 
   0   0   8       14.10       16.95      3.03 o 
   1   0   8        0.75        5.77      2.95 o 
   2   0   8      490.55      480.09      8.47 o 
   3   0   8      223.39      223.30      9.47 o 
   4   0   8      621.27      572.05     29.01 o 
   5   0   8      504.51      507.15     19.87 o 
   6   0   8      424.40      412.07     23.74 o 
   7   0   8        9.09       13.57      6.78 o 
   8   0   8      199.14      204.44     17.22 o 
   9   0   8       98.47       98.64     16.92 o 
 -10   1   8       50.74       59.67     10.74 o 
  -9   1   8      153.86      164.84     14.57 o 
  -8   1   8       19.76       22.30      9.61 o 
  -7   1   8      397.87      287.89     47.33 o 
  -6   1   8        0.07        0.71      1.04 o 
  -5   1   8      315.80      290.28      8.81 o 
  -4   1   8      188.37      207.00     12.84 o 
  -3   1   8      520.82      550.52     11.31 o 
  -2   1   8      456.90      435.33     16.77 o 
  -1   1   8     1919.91     2099.35     46.67 o 
   0   1   8      419.04      418.43     11.46 o 
   1   1   8      530.71      509.36     13.60 o 
   2   1   8        5.88        5.31      1.74 o 
   3   1   8      341.26      337.91      9.08 o 
   4   1   8      131.88      120.56      5.90 o 
   5   1   8       23.21       18.92      3.11 o 
   6   1   8        5.41        2.89      1.50 o 
   7   1   8       61.19       48.70      7.30 o 
   8   1   8       34.73       41.79      9.01 o 
   9   1   8       44.19       55.64      8.98 o 
  -9   2   8      100.21      122.10      9.74 o 
  -8   2   8       70.77       68.56      7.73 o 
  -7   2   8      241.27      272.83     19.82 o 
  -6   2   8      514.11      477.16     74.79 o 
  -5   2   8        6.72        5.71      1.92 o 
  -4   2   8     1736.42     1662.82     19.83 o 
  -3   2   8      451.01      484.14     11.05 o 
  -2   2   8      146.86      153.78      6.24 o 
  -1   2   8     1302.05     1334.26     13.58 o 
   0   2   8      147.32      142.87      6.48 o 
   1   2   8     1325.87     1333.73     25.64 o 
   2   2   8        2.59        1.78      1.39 o 
   3   2   8      716.02      768.47     17.57 o 
   4   2   8      150.20      148.84      7.93 o 
   5   2   8       52.23       50.00      5.82 o 
   6   2   8      131.88      138.15     11.91 o 
   7   2   8       59.37       54.84      7.24 o 
   8   2   8       39.18       35.10      5.78 o 
   9   2   8       14.47       14.21     10.35 o 
  -9   3   8       21.43       12.88     13.78 o 
  -8   3   8       39.94       50.57      7.90 o 
  -7   3   8        1.11        1.17      2.58 o 
  -6   3   8      114.23      119.51     11.79 o 
  -5   3   8      391.52      389.83     16.08 o 
  -4   3   8       88.68       74.92      3.81 o 
  -3   3   8        4.94       13.91      3.98 o 
  -2   3   8      127.77       90.82      5.14 o 
  -1   3   8      585.11      697.86     10.04 o 
   0   3   8      755.17      851.05      8.99 o 
   1   3   8      255.40      274.23      8.71 o 
   2   3   8      192.81      179.91      9.02 o 
   3   3   8       62.29       51.59      3.11 o 
   4   3   8       85.43       99.33      8.21 o 
   5   3   8      275.16      250.32     10.29 o 
   6   3   8      270.69      254.20     12.04 o 
   7   3   8       30.85       33.06      6.54 o 
   8   3   8        0.00        1.21      1.73 o 
   9   3   8        9.07        5.55      3.98 o 
  10   3   8        1.55        5.05      5.38 o 
  -8   4   8       65.51       78.00     10.11 o 
  -7   4   8       25.28       40.22      5.47 o 
  -6   4   8      133.17      119.36     12.24 o 
  -5   4   8      145.33      136.76     13.38 o 
  -4   4   8      594.59      509.37     15.48 o 
  -3   4   8      189.23      192.34      7.43 o 
  -2   4   8        0.72        2.67      0.88 o 
  -1   4   8     2410.02     2463.55     60.76 o 
   0   4   8       62.99       75.38      3.75 o 
   1   4   8       44.15       40.68      1.89 o 
   2   4   8       20.06       17.84      1.74 o 
   3   4   8       11.70       10.17      2.34 o 
   4   4   8     1336.28     1343.03     31.93 o 
   5   4   8      304.72      302.08     12.13 o 
   6   4   8      229.53      226.78     12.77 o 
   7   4   8      216.16      203.26     11.87 o 
   8   4   8      226.48      235.10     12.05 o 
   9   4   8       11.04       19.59      8.50 o 
  10   4   8       54.11       63.65      7.67 o 
  -8   5   8       13.61        8.20      7.14 o 
  -7   5   8       40.52       28.52      6.85 o 
  -6   5   8      300.85      350.13     25.95 o 
  -5   5   8       43.18       43.00      6.16 o 
  -4   5   8       45.58       41.97      6.35 o 
  -3   5   8      676.39      594.16     18.91 o 
  -2   5   8      193.16      217.06      8.31 o 
  -1   5   8       43.16       39.70      2.11 o 
   0   5   8        2.41        1.32      1.45 o 
   1   5   8        7.96       13.43      6.02 o 
   2   5   8       69.50       54.83      3.07 o 
   3   5   8        1.40        3.77      1.33 o 
   4   5   8      156.04      177.69      8.35 o 
   5   5   8      120.15      133.70      7.67 o 
   6   5   8      408.15      421.36     13.90 o 
   7   5   8       81.53       82.57     12.84 o 
   8   5   8       49.82       42.12      6.99 o 
   9   5   8       44.34       42.59      7.03 o 
  10   5   8       67.65       77.14      5.66 o 
  -7   6   8       36.45       49.78      6.98 o 
  -6   6   8       11.03        6.80      5.26 o 
  -5   6   8       75.58       86.15     10.13 o 
  -4   6   8      174.39      184.13     15.90 o 
  -3   6   8       51.31       47.93      5.44 o 
  -2   6   8       16.63       14.93      1.44 o 
  -1   6   8       17.72       10.90      1.58 o 
   0   6   8      721.07      756.62     22.04 o 
   1   6   8       20.46       24.50     10.90 o 
   2   6   8      159.83      177.08     11.33 o 
   3   6   8        5.16        4.79      1.76 o 
   4   6   8      440.81      427.34     11.22 o 
   5   6   8      173.35      177.26      9.53 o 
   6   6   8      192.48      187.86     10.08 o 
   7   6   8      578.80      597.64     22.29 o 
   8   6   8        0.86        3.95      1.73 o 
   9   6   8       39.65       22.94     12.70 o 
  10   6   8       62.93       61.43      7.99 o 
  -7   7   8       31.02       16.32     18.03 o 
  -6   7   8        1.76        1.78      3.96 o 
  -5   7   8        5.81        8.19      4.03 o 
  -4   7   8       20.40       21.99      4.31 o 
  -3   7   8        7.96        5.58      2.84 o 
  -2   7   8       12.80       12.46      2.43 o 
  -1   7   8      108.26       94.91      4.33 o 
   0   7   8      644.85      692.31     22.14 o 
   1   7   8       48.38       54.55      6.90 o 
   2   7   8       14.51       14.95      7.06 o 
   3   7   8      242.52      253.66     17.07 o 
   4   7   8       61.83       57.18      3.18 o 
   5   7   8     1935.65     2113.42     60.13 o 
   6   7   8     1069.38     1136.08     31.30 o 
   7   7   8      158.09      147.14     10.55 o 
   8   7   8       87.06       81.23      5.32 o 
   9   7   8       38.90       47.28      4.95 o 
  10   7   8        6.73       10.48      6.98 o 
  -6   8   8        1.80        1.14      2.59 o 
  -5   8   8       14.17       19.27     10.48 o 
  -4   8   8        0.07        1.37      1.83 o 
  -3   8   8        5.79        7.73      4.55 o 
  -2   8   8      494.22      515.31     15.58 o 
  -1   8   8       78.04       74.63      6.69 o 
   0   8   8      156.33      140.18      9.50 o 
   1   8   8       13.49       12.63      6.92 o 
   2   8   8       96.84       99.76     11.48 o 
   3   8   8      622.66      638.19     36.96 o 
   4   8   8        0.72        1.02      0.91 o 
   5   8   8      193.99      182.74     10.67 o 
   6   8   8       27.37       35.86      3.94 o 
   7   8   8        3.67        8.49      3.27 o 
   8   8   8       34.61       32.26      5.37 o 
   9   8   8        3.93        4.59      3.21 o 
  10   8   8        5.43        3.96      1.79 o 
  -5   9   8        0.20        1.96      3.63 o 
  -4   9   8       74.41       77.17     11.38 o 
  -3   9   8        3.10        5.45      4.74 o 
  -2   9   8       10.24        9.58      4.40 o 
  -1   9   8       48.63       55.23      4.49 o 
   0   9   8      494.87      473.58     33.25 o 
   1   9   8       90.97       79.13      9.01 o 
   2   9   8        2.90        5.94      3.41 o 
   3   9   8      171.89      185.22     12.90 o 
   4   9   8       33.43       34.35      2.29 o 
   5   9   8       17.15       11.43      2.24 o 
   6   9   8       10.49       12.19      3.11 o 
   7   9   8       41.26       32.09      4.61 o 
   8   9   8       42.94       49.91      5.56 o 
   9   9   8       81.43       84.51      6.53 o 
  10   9   8      124.87      115.63      6.72 o 
  -4  10   8        0.02        0.65      3.70 o 
  -3  10   8       44.94       55.66     17.70 o 
  -1  10   8       15.73       12.31      9.40 o 
   0  10   8       58.62       59.70      9.41 o 
   1  10   8      324.36      324.30     17.76 o 
   2  10   8       83.01       78.59      8.29 o 
   3  10   8       22.23       20.31     10.77 o 
   4  10   8        2.95        4.97      3.16 o 
   5  10   8        1.70       -0.07      5.13 o 
   6  10   8       13.11       24.88     10.43 o 
   7  10   8      100.40      104.66      8.18 o 
   8  10   8      159.90      148.41      9.09 o 
   9  10   8        0.92        1.49      3.20 o 
  10  10   8       30.31       28.12     20.48 o 
  -3  11   8       53.86       32.08     14.33 o 
  -2  11   8      104.25      110.62     11.96 o 
  -1  11   8        4.06        0.75      2.62 o 
   0  11   8       29.96       24.22      8.42 o 
   1  11   8       48.98       34.23      6.29 o 
   2  11   8        6.21        1.24      2.76 o 
   3  11   8       49.38       46.81      5.86 o 
   4  11   8       12.02        6.10      5.29 o 
   5  11   8      182.31      197.12     17.94 o 
   6  11   8        1.59        0.41      4.86 o 
   7  11   8       11.29       13.88      5.66 o 
   8  11   8       35.14       45.81      7.57 o 
   9  11   8       14.45       13.33     11.12 o 
  10  11   8        9.87        5.66      6.25 o 
  -2  12   8        8.25        5.73      4.85 o 
  -1  12   8       11.42        7.60      4.65 o 
   0  12   8        9.58       12.55      8.43 o 
   1  12   8       69.46       51.30     21.56 o 
   2  12   8        1.67        1.44      2.36 o 
   3  12   8       42.81       37.27     11.35 o 
   4  12   8       54.87       58.24      8.69 o 
   5  12   8      128.21      117.46     10.50 o 
   6  12   8        0.13        4.95      3.54 o 
   7  12   8       28.76       22.22     12.61 o 
   8  12   8       32.91       25.36     19.47 o 
   9  12   8        7.02        5.61      6.52 o 
  -1  13   8       32.43       19.93     15.55 o 
   0  13   8       14.28        9.55     13.44 o 
   1  13   8      247.43      263.24     21.94 o 
   2  13   8       28.58       17.49     24.66 o 
   3  13   8        6.27        6.46      5.02 o 
   4  13   8       27.14       16.68     13.42 o 
   5  13   8        0.19        0.46      3.72 o 
   6  13   8       21.89       28.44     15.02 o 
   7  13   8        0.76        1.81      2.84 o 
   8  13   8       15.43       10.22      8.82 o 
   9  13   8       10.85        5.54      4.20 o 
   1  14   8       51.97       41.97      7.51 o 
   2  14   8        0.27        1.90      2.74 o 
   3  14   8        7.54        1.94      3.39 o 
   4  14   8        0.08        1.32      2.60 o 
   5  14   8        2.31        0.42      3.86 o 
   6  14   8       67.95       68.73      8.30 o 
   7  14   8       13.77       16.34     14.07 o 
  -5 -10   9        6.35        6.21      5.19 o 
  -4 -10   9       17.15       14.51     15.84 o 
  -3 -10   9       83.81      101.16     12.39 o 
  -7  -9   9       25.72       12.47      7.36 o 
  -6  -9   9       72.46       58.44      7.84 o 
  -5  -9   9        2.99        1.42      3.55 o 
  -4  -9   9        9.00        7.86      6.73 o 
  -3  -9   9      113.00      127.84     18.24 o 
  -2  -9   9       68.97       91.01     12.71 o 
  -1  -9   9        2.43        0.67      4.31 o 
   0  -9   9       43.59       26.86     25.10 o 
  -8  -8   9        8.71        7.07      5.18 o 
  -7  -8   9      211.37      219.80     10.14 o 
  -6  -8   9      175.77      179.59     11.41 o 
  -5  -8   9       57.61       47.04     18.56 o 
  -4  -8   9       15.75       13.80      6.52 o 
  -3  -8   9       21.39       16.35      9.87 o 
  -2  -8   9      174.91      150.13     15.74 o 
  -1  -8   9        9.51        6.91      4.68 o 
   0  -8   9       38.66       38.64     20.94 o 
   1  -8   9       15.65       11.02      9.31 o 
   2  -8   9       15.31        8.91     11.21 o 
  -9  -7   9       20.83       13.20     12.20 o 
  -8  -7   9        2.82        4.64      2.61 o 
  -7  -7   9        1.49        4.51      1.99 o 
  -6  -7   9      147.83      139.54      9.91 o 
  -5  -7   9      156.09      149.61     10.79 o 
  -4  -7   9       97.75       85.59      8.31 o 
  -3  -7   9       56.12       53.34      5.56 o 
  -2  -7   9      144.83      150.47     14.34 o 
  -1  -7   9       34.16       45.09     14.33 o 
   0  -7   9       24.33       24.12     15.99 o 
   1  -7   9       14.95        9.56      5.72 o 
   2  -7   9        0.58        3.72      4.45 o 
   3  -7   9        1.57        0.72      3.11 o 
  -9  -6   9        2.40        3.74      3.86 o 
  -8  -6   9       25.74       27.55     12.48 o 
  -7  -6   9       49.77       41.05     10.78 o 
  -6  -6   9        6.47        5.58      3.28 o 
  -5  -6   9      227.65      229.04     14.26 o 
  -4  -6   9        3.78        2.91      2.07 o 
  -3  -6   9       20.20       13.58      6.12 o 
  -2  -6   9       10.30        8.46      4.23 o 
  -1  -6   9       38.71       51.08     17.81 o 
   0  -6   9       49.82       44.93     17.77 o 
   1  -6   9       14.60       17.52      8.62 o 
   2  -6   9       51.26       38.16     12.36 o 
   3  -6   9       46.70       52.51     10.81 o 
   4  -6   9        0.55        0.64      3.61 o 
 -10  -5   9        1.45        2.87      3.75 o 
  -9  -5   9        0.62        0.50      3.53 o 
  -8  -5   9       37.02       30.85      7.33 o 
  -7  -5   9       39.69       39.19      7.60 o 
  -6  -5   9      516.39      549.35     27.10 o 
  -5  -5   9      100.08       94.09     10.18 o 
  -4  -5   9      378.76      366.55     15.07 o 
  -3  -5   9       16.94       26.05     11.74 o 
  -2  -5   9      143.55      130.63      9.53 o 
  -1  -5   9      204.02      185.40     12.24 o 
   0  -5   9       41.68       48.13     16.78 o 
   1  -5   9      498.15      516.25     32.69 o 
   2  -5   9       12.54       21.22     10.10 o 
   3  -5   9       51.72       67.61      8.96 o 
   4  -5   9      118.01      147.94     13.90 o 
   5  -5   9       89.79       92.85     15.32 o 
 -10  -4   9        5.25        4.46      2.31 o 
  -9  -4   9       27.70       19.47     12.82 o 
  -8  -4   9       92.45       84.36      6.92 o 
  -7  -4   9      202.71      197.71     13.33 o 
  -6  -4   9      254.97      239.15     13.55 o 
  -5  -4   9       76.42       79.52      9.27 o 
  -4  -4   9       21.45       22.02      7.73 o 
  -3  -4   9       51.49       37.90     10.21 o 
  -2  -4   9      228.07      196.10     11.50 o 
  -1  -4   9       97.25      101.88      6.77 o 
   0  -4   9       22.75       20.37      4.30 o 
   1  -4   9       15.60       22.93     11.00 o 
   2  -4   9        0.94        0.05      2.90 o 
   3  -4   9       36.41       40.13     20.81 o 
   4  -4   9       10.20        4.81      3.96 o 
   5  -4   9        0.02        0.53      4.55 o 
   6  -4   9       61.40       67.92      9.84 o 
 -10  -3   9       16.65        7.95      6.88 o 
  -9  -3   9      142.47      160.12     15.82 o 
  -8  -3   9       76.85       76.94      6.75 o 
  -7  -3   9       47.50       27.79      8.77 o 
  -6  -3   9       25.72       26.71      9.47 o 
  -5  -3   9       31.42       41.20      7.61 o 
  -4  -3   9       83.70       96.06      9.24 o 
  -3  -3   9       38.56       48.13      6.04 o 
  -2  -3   9        1.88        3.81      2.35 o 
  -1  -3   9        0.08        0.52      0.93 o 
   0  -3   9      640.65      644.94     15.01 o 
   1  -3   9        0.66        0.85      0.45 o 
   2  -3   9        1.69        4.14      3.42 o 
   3  -3   9       66.23       56.75     18.75 o 
   4  -3   9       34.60       35.33     10.84 o 
   5  -3   9        0.16        1.87      2.77 o 
   6  -3   9        0.16        0.64      4.17 o 
 -10  -2   9       72.25       80.32      9.75 o 
  -9  -2   9       45.67       50.17     13.72 o 
  -8  -2   9        3.94        4.24      2.67 o 
  -7  -2   9       37.57       43.05     15.69 o 
  -6  -2   9        3.47        8.51      3.97 o 
  -5  -2   9      618.91      580.19     56.44 o 
  -4  -2   9       11.78       20.56      6.40 o 
  -3  -2   9       26.81       30.98      6.40 o 
  -2  -2   9      479.99      522.64     21.85 o 
  -1  -2   9        9.36       10.75      4.40 o 
   0  -2   9       38.88       28.55      2.98 o 
   1  -2   9       26.37       19.98      1.78 o 
   2  -2   9        2.07        4.32      1.93 o 
   3  -2   9      276.61      288.42     15.77 o 
   4  -2   9       61.62       55.39     20.67 o 
   5  -2   9      277.92      293.59     21.70 o 
   6  -2   9       16.99        7.49      6.41 o 
   7  -2   9       18.18       15.32      9.86 o 
 -10  -1   9       46.44       51.72      8.64 o 
  -9  -1   9      195.57      225.28     18.32 o 
  -8  -1   9       32.51       28.08     17.48 o 
  -7  -1   9       20.50       11.93      4.71 o 
  -6  -1   9      184.66      197.18     14.40 o 
  -5  -1   9     1916.82     1886.38     46.17 o 
  -4  -1   9       72.21       70.41      5.48 o 
  -3  -1   9       37.18       38.97      5.05 o 
  -2  -1   9        4.00        7.36      2.78 o 
  -1  -1   9       13.79       16.88      3.36 o 
   0  -1   9       25.67       41.88      4.15 o 
   1  -1   9      490.80      479.37     12.04 o 
   2  -1   9        1.94        2.83      1.54 o 
   3  -1   9      169.33      165.23      8.98 o 
   4  -1   9        0.27        2.20      3.99 o 
   5  -1   9        0.88        0.41      3.71 o 
   6  -1   9      143.35      125.22     11.42 o 
   7  -1   9       67.39       71.61     10.34 o 
   8  -1   9       12.69        9.51      8.88 o 
 -10   0   9      127.66      143.38     15.24 o 
  -9   0   9        4.54        2.31      2.43 o 
  -8   0   9      135.35      161.39     14.13 o 
  -7   0   9      224.23      238.49     12.50 o 
  -6   0   9      180.39      160.26     11.40 o 
  -5   0   9      166.61      161.20     13.85 o 
  -4   0   9      482.72      461.50     19.12 o 
  -3   0   9        3.98        3.26      1.87 o 
  -2   0   9       77.65       77.29      7.26 o 
  -1   0   9     1164.84     1183.17     25.15 o 
   0   0   9      611.84      627.56     19.25 o 
   1   0   9       16.83       10.70      2.21 o 
   2   0   9      321.95      314.18      8.73 o 
   3   0   9        0.69        0.99      0.87 o 
   4   0   9        4.86        7.64      2.98 o 
   5   0   9        0.07        1.33      1.21 o 
   6   0   9       45.74       30.03     15.98 o 
   7   0   9        4.60        4.50      4.82 o 
   8   0   9       35.73       39.52      7.93 o 
  -9   1   9       76.73       83.12      7.98 o 
  -8   1   9      108.62      120.74     12.03 o 
  -7   1   9       15.99       16.51     10.23 o 
  -6   1   9      113.80      104.11      8.21 o 
  -5   1   9      266.18      270.85     16.01 o 
  -4   1   9      204.02      220.35     17.64 o 
  -3   1   9       15.88       21.92      7.59 o 
  -2   1   9      472.76      447.34     19.69 o 
  -1   1   9        4.97       11.70      4.01 o 
   0   1   9       27.52       23.75      3.16 o 
   1   1   9       56.71       55.31      3.95 o 
   2   1   9        8.57        8.59      2.55 o 
   3   1   9        6.81        8.68      2.91 o 
   4   1   9      141.41      146.80     10.67 o 
   5   1   9       32.81       32.54      4.73 o 
   6   1   9      831.65      810.11     33.92 o 
   7   1   9       21.65       25.61     13.92 o 
   8   1   9        2.24        1.12      5.29 o 
   9   1   9       38.93       48.08      6.25 o 
  -9   2   9        0.02        0.89      2.55 o 
  -8   2   9      104.44      129.78     12.82 o 
  -7   2   9      137.94      165.90     13.74 o 
  -6   2   9      124.80      133.98     11.10 o 
  -5   2   9       57.03       52.68      4.85 o 
  -4   2   9     2639.30     2454.88    206.80 o 
  -3   2   9      160.17      149.05      8.30 o 
  -2   2   9      643.91      738.87     15.71 o 
  -1   2   9      558.00      507.85      9.67 o 
   0   2   9     1016.02     1089.48     24.23 o 
   1   2   9      266.68      282.26     10.52 o 
   2   2   9      837.14      815.38     19.10 o 
   3   2   9      272.58      278.83      9.12 o 
   4   2   9      269.03      275.98     12.14 o 
   5   2   9      341.81      359.07     11.25 o 
   6   2   9       31.74       23.70      3.53 o 
   7   2   9      191.63      221.32     11.74 o 
   8   2   9        0.72        2.60      2.96 o 
   9   2   9        0.68        0.93      3.10 o 
  -9   3   9       56.96       71.60      8.94 o 
  -8   3   9        0.07        0.77      2.96 o 
  -7   3   9       55.04       52.55      7.46 o 
  -6   3   9      156.22      168.65     10.35 o 
  -5   3   9        4.99        4.80      2.21 o 
  -4   3   9      337.41      373.57      9.90 o 
  -3   3   9      196.25      181.52      7.19 o 
  -2   3   9        5.63        2.94      1.03 o 
  -1   3   9       38.43       59.89      9.24 o 
   0   3   9      141.45      125.81      6.78 o 
   1   3   9      176.92      157.95      5.08 o 
   2   3   9       90.60      116.45      6.00 o 
   3   3   9      191.36      182.45      9.40 o 
   4   3   9       98.34       96.70      5.50 o 
   5   3   9      213.44      221.20     18.57 o 
   6   3   9      692.23      700.01     15.05 o 
   7   3   9      131.44      105.95      7.39 o 
   8   3   9      279.32      313.43     15.79 o 
   9   3   9        7.58        6.18      5.56 o 
  -8   4   9       31.58       28.30     18.43 o 
  -7   4   9      103.67      126.77     13.40 o 
  -6   4   9       28.20       24.12      9.65 o 
  -5   4   9       37.34       39.66      5.57 o 
  -4   4   9       23.76       22.78      3.37 o 
  -3   4   9      299.89      327.78     10.49 o 
  -2   4   9        2.82        4.13      1.57 o 
  -1   4   9     1678.48     1639.69     24.17 o 
   0   4   9     1246.15     1299.69     43.01 o 
   1   4   9      383.47      345.19     12.90 o 
   2   4   9      228.77      217.39      8.36 o 
   3   4   9      413.77      408.11     11.18 o 
   4   4   9      264.43      262.95     11.57 o 
   5   4   9      106.27      110.48      9.50 o 
   6   4   9      127.66      133.88      9.69 o 
   7   4   9      540.35      573.91     25.99 o 
   8   4   9        1.11        1.82      2.16 o 
   9   4   9        2.82        6.60      4.82 o 
  10   4   9        1.33        4.16      7.47 o 
  -8   5   9        0.34        1.52      3.40 o 
  -7   5   9        1.94        1.72      2.68 o 
  -6   5   9        9.63       17.06      7.15 o 
  -5   5   9       93.02       95.93      8.97 o 
  -4   5   9      975.22      969.85     29.41 o 
  -3   5   9      974.84      917.05     21.02 o 
  -2   5   9       11.09        9.14      2.93 o 
  -1   5   9       65.17       51.77      3.66 o 
   0   5   9       29.06       29.35      4.86 o 
   1   5   9      238.55      244.54     10.92 o 
   2   5   9      242.25      244.78      9.59 o 
   3   5   9       61.60       54.75      3.99 o 
   4   5   9       55.56       52.58      3.33 o 
   5   5   9       86.79       89.37      7.22 o 
   6   5   9       64.48       81.51      5.43 o 
   7   5   9      318.26      277.80     17.21 o 
   8   5   9       91.67      104.15      7.55 o 
   9   5   9       57.74       71.37      5.25 o 
  10   5   9       80.85       80.41      6.77 o 
  -7   6   9        8.59        4.24      4.43 o 
  -6   6   9       28.13       34.86      7.13 o 
  -5   6   9        5.92        9.22      4.82 o 
  -4   6   9       33.85       32.09      8.55 o 
  -3   6   9       54.44       66.59      6.46 o 
  -2   6   9      155.30      138.20      8.51 o 
  -1   6   9        9.69        6.48      2.36 o 
   0   6   9       56.06       56.68      8.37 o 
   1   6   9      387.45      418.00     19.95 o 
   2   6   9      326.74      325.74     16.11 o 
   3   6   9      170.71      148.59      7.00 o 
   4   6   9      156.43      142.12      6.17 o 
   5   6   9       59.26       61.53      5.94 o 
   6   6   9        7.73        9.01      3.00 o 
   7   6   9      200.07      211.60     10.77 o 
   8   6   9        1.02        2.83      2.25 o 
   9   6   9      112.70      114.52      8.26 o 
  10   6   9       70.44       76.15      6.69 o 
  -7   7   9       22.90       10.70     11.55 o 
  -6   7   9        0.05        0.36      3.68 o 
  -5   7   9       28.62       32.25      5.90 o 
  -4   7   9        0.39        1.64      2.35 o 
  -3   7   9       34.56       35.80      9.31 o 
  -2   7   9        0.10        0.88      1.56 o 
  -1   7   9      407.53      389.99      9.81 o 
   0   7   9      324.44      345.71     18.47 o 
   1   7   9      624.70      704.22     33.64 o 
   2   7   9      440.95      454.87     30.07 o 
   3   7   9      167.06      169.97     10.68 o 
   4   7   9        1.21        2.16      0.90 o 
   5   7   9      138.03      113.35      7.66 o 
   6   7   9      168.23      154.60     11.62 o 
   7   7   9       14.08       17.67      7.90 o 
   8   7   9       83.67       87.31      7.17 o 
   9   7   9      135.88      162.14      9.31 o 
  10   7   9        3.14        1.67      2.05 o 
  -6   8   9       42.67       45.62      5.74 o 
  -5   8   9       39.03       48.03     16.30 o 
  -4   8   9       16.99       12.18      6.41 o 
  -3   8   9      514.16      517.59     28.45 o 
  -2   8   9       97.57      101.71      8.66 o 
  -1   8   9      104.73       98.11      8.13 o 
   0   8   9        6.58        8.62      4.00 o 
   1   8   9       97.61      115.71     12.39 o 
   2   8   9      559.88      625.34     21.96 o 
   3   8   9      539.57      554.77     24.45 o 
   4   8   9        1.39        1.26      1.12 o 
   5   8   9      600.63      650.86     24.08 o 
   6   8   9      133.10      129.57      9.22 o 
   7   8   9        0.16        2.34      2.06 o 
   8   8   9      191.02      180.33     12.14 o 
   9   8   9      178.98      181.06     10.80 o 
  10   8   9       18.08       15.13     10.94 o 
  -5   9   9      135.53      143.68     17.61 o 
  -4   9   9       29.91       23.16     14.26 o 
  -3   9   9      125.16      124.99     39.59 o 
  -2   9   9        0.43        1.26      1.33 o 
  -1   9   9       10.47       12.23      6.26 o 
   0   9   9        6.45        9.04      4.57 o 
   1   9   9      322.58      373.10     16.52 o 
   2   9   9       12.78       15.05      5.85 o 
   3   9   9       46.10       53.86     18.70 o 
   4   9   9      436.23      444.17     18.74 o 
   5   9   9       84.56       80.09      3.90 o 
   6   9   9       17.24       19.78      4.98 o 
   7   9   9        7.44        7.68      4.91 o 
   8   9   9      378.50      382.48     17.87 o 
   9   9   9        5.53        9.81      5.72 o 
  10   9   9      126.84      119.93     11.07 o 
  -4  10   9       28.26       20.39     23.00 o 
  -3  10   9       29.09       23.48     15.15 o 
  -2  10   9       23.22       29.88     13.97 o 
  -1  10   9       61.33       51.42      5.05 o 
   0  10   9      167.05      188.13     13.12 o 
   1  10   9       10.56       17.56      8.44 o 
   2  10   9        7.54        5.30      3.16 o 
   3  10   9        1.31        0.33      3.41 o 
   4  10   9       70.63       66.39      8.60 o 
   5  10   9      154.46      166.48     15.25 o 
   6  10   9       23.12       21.43      9.08 o 
   7  10   9       92.74       87.46      9.29 o 
   8  10   9      164.91      178.98     18.22 o 
   9  10   9        2.64        0.78      4.38 o 
  10  10   9        8.40        8.35      9.30 o 
  -3  11   9        0.09        0.82      2.66 o 
  -2  11   9      223.33      240.76     26.08 o 
  -1  11   9        0.74        2.00      3.17 o 
   0  11   9       98.16       87.57      9.12 o 
   1  11   9      106.86      130.79     11.79 o 
   2  11   9       36.57       29.75     13.68 o 
   3  11   9        1.15        7.42      5.92 o 
   4  11   9        7.30        4.79      3.80 o 
   5  11   9        7.18        4.90      3.78 o 
   6  11   9       74.09       83.80      8.80 o 
   7  11   9       41.47       38.30     18.22 o 
   8  11   9       52.78       44.56      9.17 o 
   9  11   9        0.05        0.50      4.37 o 
  -2  12   9       32.41       21.67     13.52 o 
  -1  12   9        0.06        0.65      4.27 o 
   0  12   9        3.28        2.87      2.93 o 
   1  12   9        2.07        1.32      2.78 o 
   2  12   9       39.56       38.26      5.53 o 
   3  12   9        2.89        1.72      3.53 o 
   4  12   9        1.11        1.45      3.53 o 
   5  12   9        5.80        5.62      3.93 o 
   6  12   9       33.97       36.11      7.23 o 
   7  12   9       63.10       71.41      7.74 o 
   8  12   9      170.75      194.59     13.12 o 
   9  12   9       14.14       10.34      9.30 o 
  -1  13   9        1.67        1.28      4.06 o 
   0  13   9        9.96        5.97      6.88 o 
   1  13   9       82.43       94.67     11.53 o 
   2  13   9       12.46       12.81      9.32 o 
   3  13   9       16.70       11.97     10.35 o 
   4  13   9       22.41       24.97     15.53 o 
   5  13   9       10.35       18.37     14.86 o 
   6  13   9       19.07       19.76     16.51 o 
   7  13   9      104.41      105.34     10.66 o 
   8  13   9       29.83       21.15     22.46 o 
   1  14   9        2.27       -0.47      4.69 o 
   2  14   9        3.54        4.85      6.13 o 
   3  14   9        1.03        1.45      2.66 o 
   4  14   9        0.76        0.96      3.65 o 
   5  14   9        0.82        1.80      3.08 o 
   6  14   9        2.16        0.29      2.92 o 
   7  14   9       33.11       42.58      8.18 o 
  -6  -9  10        3.36        6.73      4.34 o 
  -5  -9  10       11.29        7.73      6.41 o 
  -4  -9  10       73.96       52.00     28.53 o 
  -3  -9  10        4.08        3.21      4.40 o 
  -2  -9  10        6.45        9.45      5.81 o 
  -8  -8  10       62.08       68.18      9.21 o 
  -7  -8  10       17.27       12.29      6.33 o 
  -6  -8  10        2.08        2.29      1.82 o 
  -5  -8  10       63.90       65.19      7.96 o 
  -4  -8  10       23.85       26.45     15.65 o 
  -3  -8  10       65.90       70.03      9.92 o 
  -2  -8  10        1.95        5.82      4.70 o 
  -1  -8  10       82.18      105.15      9.47 o 
   0  -8  10       35.43       50.02      9.23 o 
   1  -8  10        3.64        0.84      2.99 o 
  -8  -7  10       20.46       18.96     10.84 o 
  -7  -7  10       13.78        7.92      4.07 o 
  -6  -7  10        2.36        4.43      2.99 o 
  -5  -7  10        3.46        4.46      3.34 o 
  -4  -7  10        3.58        2.43      2.37 o 
  -3  -7  10       32.49       50.60      8.22 o 
  -2  -7  10       12.83       21.64     13.53 o 
  -1  -7  10       15.54       12.65      8.77 o 
   0  -7  10      197.61      167.49     25.74 o 
   1  -7  10       43.89       29.95     17.34 o 
   2  -7  10       23.16       13.88     11.11 o 
  -9  -6  10       16.60       13.67     11.56 o 
  -8  -6  10        9.09       12.37      7.20 o 
  -7  -6  10       66.45       50.33      8.34 o 
  -6  -6  10      140.80      141.98     10.80 o 
  -5  -6  10       20.28       11.07      5.53 o 
  -4  -6  10       41.75       51.92      6.34 o 
  -3  -6  10       30.83       32.08      5.27 o 
  -2  -6  10        6.43        5.56      3.60 o 
  -1  -6  10       50.11       52.38     26.92 o 
   0  -6  10        4.61        5.38      5.38 o 
   1  -6  10       62.63       83.96      9.72 o 
   2  -6  10      165.27      179.30     16.02 o 
   3  -6  10        7.77        8.45      7.04 o 
  -9  -5  10       23.91       15.37     13.07 o 
  -8  -5  10        7.57        7.87      5.44 o 
  -7  -5  10      141.02      157.35     13.68 o 
  -6  -5  10      159.61      172.57     11.82 o 
  -5  -5  10       75.87       73.00      7.52 o 
  -4  -5  10       29.62       18.78      8.02 o 
  -3  -5  10       14.55       22.56     10.08 o 
  -2  -5  10        3.91        3.52      3.00 o 
  -1  -5  10        7.87        7.33      3.96 o 
   0  -5  10      188.25      189.02     15.29 o 
   1  -5  10        0.84        3.57      5.79 o 
   2  -5  10       58.98       54.68     20.07 o 
   3  -5  10       19.18       21.96     16.80 o 
   4  -5  10       35.62       34.76      8.29 o 
  -9  -4  10        8.32        5.34      4.75 o 
  -8  -4  10       49.44       62.28      8.40 o 
  -7  -4  10       27.28       21.50      9.32 o 
  -6  -4  10      211.59      201.19     14.32 o 
  -5  -4  10      120.98      105.42      8.17 o 
  -4  -4  10       45.56       52.65      4.98 o 
  -3  -4  10      406.06      430.10     11.43 o 
  -2  -4  10       69.02       80.05      7.28 o 
  -1  -4  10        5.89        5.01      2.42 o 
   0  -4  10        0.37        4.27      4.31 o 
   1  -4  10      368.13      341.62     20.54 o 
   2  -4  10       88.81       83.96     10.98 o 
   3  -4  10       36.42       21.22     10.92 o 
   4  -4  10       36.73       28.33     17.99 o 
   5  -4  10       81.39       75.83     14.04 o 
 -10  -3  10       42.81       43.20     10.48 o 
  -9  -3  10        6.56        9.25      6.65 o 
  -8  -3  10      129.41      157.86     12.51 o 
  -7  -3  10        0.47        2.05      2.23 o 
  -6  -3  10       34.79       31.45     12.11 o 
  -5  -3  10      265.01      261.71     15.24 o 
  -4  -3  10        0.44        4.86      2.94 o 
  -3  -3  10       68.27       55.76      6.28 o 
  -2  -3  10       73.41       82.07      7.62 o 
  -1  -3  10        8.47       10.19      4.43 o 
   0  -3  10       29.61       35.14      5.36 o 
   1  -3  10       17.83       18.25      8.80 o 
   2  -3  10      212.84      245.55     18.56 o 
   3  -3  10      165.27      181.17     15.11 o 
   4  -3  10        7.94        1.91      5.02 o 
   5  -3  10        1.84        2.31      5.21 o 
   6  -3  10       13.14       13.56     15.75 o 
 -10  -2  10       13.82       11.11     11.66 o 
  -9  -2  10       37.22       38.57     25.03 o 
  -8  -2  10       25.06       27.20     10.98 o 
  -7  -2  10      219.32      232.34     15.80 o 
  -6  -2  10      489.05      491.46     19.92 o 
  -5  -2  10      420.64      427.31     12.50 o 
  -4  -2  10      352.97      349.89     12.79 o 
  -3  -2  10      258.51      248.02     10.17 o 
  -2  -2  10      997.24      964.45     26.00 o 
  -1  -2  10      563.47      561.54     17.52 o 
   0  -2  10     1243.06     1167.51     70.97 o 
   1  -2  10      242.95      221.08     10.13 o 
   2  -2  10       99.68      102.12     10.41 o 
   3  -2  10       29.43       18.85      7.96 o 
   4  -2  10       79.50       81.30      8.84 o 
   5  -2  10      114.87      108.16     12.26 o 
   6  -2  10       23.60       26.43     20.59 o 
   7  -2  10       11.86       12.89     15.47 o 
  -9  -1  10       27.56       40.82      5.90 o 
  -8  -1  10       43.66       50.42      8.59 o 
  -7  -1  10       98.09      103.88      7.90 o 
  -6  -1  10       48.96       48.37      5.83 o 
  -5  -1  10      214.40      224.93     11.66 o 
  -4  -1  10      435.05      400.82     19.73 o 
  -3  -1  10       37.98       37.16      8.36 o 
  -2  -1  10      814.58      895.99     32.07 o 
  -1  -1  10      378.42      364.80     14.85 o 
   0  -1  10       24.83       27.83      4.31 o 
   1  -1  10        5.09        6.78      2.29 o 
   2  -1  10      584.19      537.98     31.12 o 
   3  -1  10      373.95      340.96     24.01 o 
   4  -1  10      267.05      245.75     17.68 o 
   5  -1  10      178.58      181.49     14.00 o 
   6  -1  10       29.50       23.53     16.15 o 
   7  -1  10       29.08       23.26     17.80 o 
  -9   0  10       13.10       10.63      7.04 o 
  -8   0  10        0.61        0.81      2.99 o 
  -7   0  10      180.03      245.67     22.30 o 
  -6   0  10      124.42      128.32      9.53 o 
  -5   0  10       13.77        9.88      3.65 o 
  -4   0  10      953.67     1057.12     27.42 o 
  -3   0  10      323.26      320.31     13.52 o 
  -2   0  10      184.36      175.59      8.60 o 
  -1   0  10      429.21      452.37     13.10 o 
   0   0  10     1094.90     1145.70     43.46 o 
   1   0  10      141.13      154.79      6.50 o 
   2   0  10       42.63       44.26      2.49 o 
   3   0  10      612.86      573.68     43.39 o 
   4   0  10       70.13       69.13      7.06 o 
   5   0  10       30.14       33.80     13.90 o 
   6   0  10      217.63      249.88     20.76 o 
   7   0  10       40.82       39.29     26.05 o 
   8   0  10       48.38       48.63      8.74 o 
  -9   1  10        2.07        1.95      2.86 o 
  -8   1  10        0.10        1.35      2.03 o 
  -7   1  10        2.72        3.19      3.19 o 
  -6   1  10      303.12      317.79     14.35 o 
  -5   1  10      269.85      222.08     11.19 o 
  -4   1  10      205.40      258.40     12.26 o 
  -3   1  10      335.66      359.33     14.75 o 
  -2   1  10     1050.12     1105.95     27.30 o 
  -1   1  10       82.74       87.92      7.50 o 
   0   1  10      307.59      322.33     10.08 o 
   1   1  10      830.17      850.45     24.22 o 
   2   1  10      350.30      341.69     14.07 o 
   3   1  10      206.43      195.45     13.06 o 
   4   1  10        3.24        9.67      3.67 o 
   5   1  10        4.59        2.14      1.39 o 
   6   1  10       58.64       48.35     19.22 o 
   7   1  10      149.42      142.18     15.06 o 
   8   1  10       56.51       73.56      8.89 o 
  -9   2  10        1.07        2.62      2.00 o 
  -8   2  10        8.30       10.46      8.83 o 
  -7   2  10        0.41        1.45      3.55 o 
  -6   2  10      192.03      207.61     13.71 o 
  -5   2  10      229.11      208.35     12.89 o 
  -4   2  10      805.11      835.31     22.82 o 
  -3   2  10      757.28      815.23     30.92 o 
  -2   2  10        7.96        8.26      3.27 o 
  -1   2  10     1303.25     1329.45     34.50 o 
   0   2  10      240.74      228.95     11.37 o 
   1   2  10       93.62       82.92      8.21 o 
   2   2  10      366.67      330.00     10.27 o 
   3   2  10      176.55      171.30      7.89 o 
   4   2  10       13.80       10.73      3.48 o 
   5   2  10      384.17      348.86      8.27 o 
   6   2  10      880.67      847.95     25.42 o 
   7   2  10       10.60       16.38      9.01 o 
   8   2  10      144.59      143.01     14.08 o 
   9   2  10      162.23      174.35     18.40 o 
  -8   3  10        1.21        2.50      3.89 o 
  -7   3  10       78.36       88.00      7.46 o 
  -6   3  10       16.07       27.32     14.52 o 
  -5   3  10       33.46       37.03      4.36 o 
  -4   3  10      179.07      158.81      6.79 o 
  -3   3  10      586.37      577.07     26.81 o 
  -2   3  10       19.28       14.31      4.15 o 
  -1   3  10      310.62      345.13      8.70 o 
   0   3  10        0.21        0.16      1.22 o 
   1   3  10      724.27      774.81     16.26 o 
   2   3  10        1.35        1.68      1.44 o 
   3   3  10      197.75      215.63     10.32 o 
   4   3  10      556.80      576.38     17.72 o 
   5   3  10       42.84       37.96      8.98 o 
   6   3  10       56.00       61.34      6.81 o 
   7   3  10      334.24      359.20     18.20 o 
   8   3  10        1.71        6.10      3.90 o 
   9   3  10      206.41      225.93     16.30 o 
  -8   4  10        3.85        2.66      2.86 o 
  -7   4  10       16.13       14.13      9.25 o 
  -6   4  10      149.63      134.14     10.62 o 
  -5   4  10      678.28      688.61     37.01 o 
  -4   4  10      160.94      147.82     13.33 o 
  -3   4  10       56.16       64.84      5.37 o 
  -2   4  10       62.24       62.83      3.96 o 
  -1   4  10      788.98      754.95     16.49 o 
   0   4  10       36.74       39.36      3.60 o 
   1   4  10      170.72      180.94      7.62 o 
   2   4  10      776.15      779.16     16.61 o 
   3   4  10      159.77      149.79      7.77 o 
   4   4  10      126.90      118.44     11.16 o 
   5   4  10        1.14        1.55      2.35 o 
   6   4  10      263.13      236.12     14.51 o 
   7   4  10        0.17        1.08      1.58 o 
   8   4  10      103.62       92.26      6.01 o 
   9   4  10       43.88       42.70      8.10 o 
  -8   5  10      155.36      185.92     17.47 o 
  -7   5  10        8.15        8.50      6.77 o 
  -6   5  10       36.74       24.47     15.43 o 
  -5   5  10       26.29       18.92      7.29 o 
  -4   5  10      682.33      667.89     28.92 o 
  -3   5  10        7.72        7.93      3.12 o 
  -2   5  10       10.80        9.47      3.27 o 
  -1   5  10      118.05       86.59      4.01 o 
   0   5  10      123.61      103.46      5.18 o 
   1   5  10      281.26      291.14      7.30 o 
   2   5  10        3.65        4.30      1.83 o 
   3   5  10      393.93      349.53     11.75 o 
   4   5  10        2.89        4.46      1.78 o 
   5   5  10       66.95       65.30      7.85 o 
   6   5  10      292.13      244.77     13.60 o 
   7   5  10      175.76      155.52      9.30 o 
   8   5  10      260.78      291.45     16.72 o 
   9   5  10      121.15      107.95      9.43 o 
  10   5  10      140.75      158.28     17.42 o 
  -7   6  10       20.80       14.97     16.12 o 
  -6   6  10       46.34       55.41      7.19 o 
  -5   6  10        0.36        0.59      3.23 o 
  -4   6  10       91.73       98.74      9.61 o 
  -3   6  10       38.56       25.45      6.14 o 
  -2   6  10      289.66      292.92     10.02 o 
  -1   6  10      259.63      258.09      7.66 o 
   0   6  10      118.21      122.99      6.13 o 
   1   6  10       12.78       20.15      9.84 o 
   2   6  10      294.81      314.12     16.33 o 
   3   6  10        0.50        0.51      0.72 o 
   4   6  10      230.40      248.43     13.15 o 
   5   6  10        3.43        4.03      1.88 o 
   6   6  10       13.34        9.72      4.79 o 
   7   6  10       12.17        9.79      4.45 o 
   8   6  10       14.61       12.19      5.75 o 
   9   6  10       59.21       65.08      8.32 o 
  10   6  10       42.83       45.65      4.55 o 
  -7   7  10       22.23       12.11     12.95 o 
  -6   7  10       36.41       30.80      6.30 o 
  -5   7  10      201.74      212.10     17.86 o 
  -4   7  10       35.36       32.21      5.04 o 
  -3   7  10      194.12      213.62     14.77 o 
  -2   7  10        1.37        2.26      1.91 o 
  -1   7  10      139.20      127.84      7.68 o 
   0   7  10        0.02        0.72      2.71 o 
   1   7  10      281.84      304.51     19.50 o 
   2   7  10      628.49      656.60     34.18 o 
   3   7  10      496.58      502.45     20.86 o 
   4   7  10       89.77       83.34      5.71 o 
   5   7  10        4.19        7.55      3.86 o 
   6   7  10        3.87        3.93      2.03 o 
   7   7  10       16.43       16.30      3.99 o 
   8   7  10        5.38        6.33      2.88 o 
   9   7  10        0.01        0.76      2.56 o 
  10   7  10       24.73       21.64      6.59 o 
  -6   8  10        7.21        8.06      9.16 o 
  -5   8  10       18.69       12.30      9.34 o 
  -4   8  10       95.10       87.64      7.76 o 
  -3   8  10      711.50      706.54     43.92 o 
  -2   8  10        7.63        9.55      4.13 o 
  -1   8  10        6.15        7.01      2.61 o 
   0   8  10      165.03      173.94     15.66 o 
   1   8  10       39.83       41.90     15.74 o 
   2   8  10       41.59       40.45     16.35 o 
   3   8  10       21.34       20.74      8.13 o 
   4   8  10       39.49       42.20     18.08 o 
   5   8  10      214.43      216.46     12.01 o 
   6   8  10      317.34      295.68     13.00 o 
   7   8  10      320.57      275.01     17.32 o 
   8   8  10        4.44        1.11      2.27 o 
   9   8  10        7.21        3.95      3.94 o 
  10   8  10        0.89        2.16      2.44 o 
  -5   9  10       29.74       31.31     22.53 o 
  -4   9  10       13.63       14.47      8.99 o 
  -3   9  10      113.40      116.46     39.85 o 
  -2   9  10      368.33      349.07     33.55 o 
  -1   9  10        1.05        1.37      3.54 o 
   0   9  10       98.54       86.46     11.28 o 
   1   9  10       20.53       26.79      9.27 o 
   2   9  10       33.69       44.88     12.14 o 
   3   9  10       12.20        8.89      5.22 o 
   4   9  10      363.46      374.31     19.25 o 
   5   9  10      144.41      146.93     13.17 o 
   6   9  10        0.41        1.70      2.26 o 
   7   9  10       43.21       48.28     21.03 o 
   8   9  10       47.14       44.14     13.98 o 
   9   9  10        0.35        2.96      3.88 o 
  10   9  10        2.71        1.59      3.46 o 
  -4  10  10       20.68       16.31     17.01 o 
  -3  10  10        7.89        5.09      3.29 o 
  -2  10  10       85.99       86.00     28.13 o 
  -1  10  10        0.38        2.51      2.02 o 
   0  10  10      191.99      199.14     15.89 o 
   1  10  10       43.63       32.98     13.20 o 
   2  10  10       20.84       25.84     14.81 o 
   3  10  10       53.97       75.33     12.14 o 
   4  10  10      284.10      308.98     22.53 o 
   5  10  10        6.57        8.81      6.00 o 
   6  10  10      127.42      124.82     11.58 o 
   7  10  10       58.86       46.60     15.77 o 
   8  10  10        8.38        7.02      5.23 o 
   9  10  10       26.46       21.22     14.39 o 
  -3  11  10       56.47       34.11     21.64 o 
  -2  11  10      488.50      452.71     21.80 o 
  -1  11  10       75.71       56.12     23.61 o 
   0  11  10       28.57       24.03     14.28 o 
   1  11  10      177.76      230.73     16.32 o 
   2  11  10       17.91       20.22     10.88 o 
   3  11  10        4.32        6.87      2.94 o 
   4  11  10       58.24       61.88     21.07 o 
   5  11  10        0.63        3.80      2.91 o 
   6  11  10        0.24       -1.05      4.85 o 
   7  11  10       20.21       17.67      9.13 o 
   8  11  10      177.08      170.80     17.29 o 
   9  11  10        0.86        2.00      2.71 o 
  -2  12  10       43.18       30.36     21.55 o 
  -1  12  10       86.78       86.68     10.40 o 
   0  12  10        1.10        1.15      3.15 o 
   1  12  10        0.06        1.44      3.47 o 
   2  12  10       35.30       39.13      7.89 o 
   3  12  10        6.43       15.87     10.98 o 
   4  12  10        1.69        3.17      3.81 o 
   5  12  10        9.71       11.31      7.90 o 
   6  12  10       13.17       17.00     12.18 o 
   7  12  10       12.35       12.91      8.52 o 
   8  12  10      132.08      138.73     16.54 o 
   9  12  10        2.40        2.84      3.25 o 
  -1  13  10       59.76       35.85     23.70 o 
   1  13  10       55.10       65.17      8.08 o 
   2  13  10       23.42       10.14      6.76 o 
   3  13  10       31.23       25.05      6.58 o 
   4  13  10        3.17        6.08      4.78 o 
   5  13  10        2.09        7.43      3.60 o 
   6  13  10        3.80        3.65      4.62 o 
   7  13  10        9.73        8.13      9.27 o 
   8  13  10        0.78        0.35      4.09 o 
   1  14  10        5.90        3.47      4.56 o 
   2  14  10       33.04       31.02     13.28 o 
   3  14  10       19.35       26.99      7.34 o 
   4  14  10       10.15       10.24      8.05 o 
   5  14  10       13.41       11.12      7.90 o 
   6  14  10        1.15        1.84      3.44 o 
   7  14  10        0.35        2.59      2.69 o 
  -6  -8  11        0.01        0.48      2.04 o 
  -5  -8  11       72.26       52.65     10.34 o 
  -4  -8  11        3.29        3.38      3.46 o 
  -3  -8  11       82.35       79.58     16.40 o 
  -2  -8  11        0.06        0.66      2.71 o 
  -1  -8  11        0.66        1.21      3.70 o 
  -8  -7  11        0.16        0.55      2.34 o 
  -7  -7  11       13.16        9.27      5.29 o 
  -6  -7  11       22.11       19.14     10.49 o 
  -5  -7  11       35.08       26.76     13.23 o 
  -4  -7  11       21.10       15.09     11.77 o 
  -3  -7  11       15.78       14.34      8.57 o 
  -2  -7  11        4.04        3.14      3.04 o 
  -1  -7  11       30.91       25.81     15.01 o 
   0  -7  11      294.23      248.83     14.68 o 
   1  -7  11       37.24       25.89     15.48 o 
  -8  -6  11       48.59       58.29      6.51 o 
  -7  -6  11        1.78        2.24      2.60 o 
  -6  -6  11        0.09        0.91      3.54 o 
  -5  -6  11      109.40       89.89      7.19 o 
  -4  -6  11        3.06        2.93      2.12 o 
  -3  -6  11       44.59       56.27      9.17 o 
  -2  -6  11       26.62       30.24      8.75 o 
  -1  -6  11       15.72       12.86      7.68 o 
   0  -6  11       24.82       25.26     17.07 o 
   1  -6  11      253.01      259.90     25.08 o 
   2  -6  11       25.25       20.26     14.57 o 
  -9  -5  11        0.10        0.74      2.48 o 
  -8  -5  11       69.70       73.92      7.12 o 
  -7  -5  11        0.73        2.94      2.40 o 
  -6  -5  11        5.09        4.31      3.30 o 
  -5  -5  11       43.13       32.24      8.46 o 
  -4  -5  11       57.05       43.54      5.08 o 
  -3  -5  11        3.11        1.83      2.21 o 
  -2  -5  11       95.24       90.18      6.06 o 
  -1  -5  11      152.43      186.53     13.97 o 
   0  -5  11       22.91       21.90     13.62 o 
   1  -5  11       24.80       16.85     10.21 o 
   2  -5  11       18.05       14.36     11.00 o 
   3  -5  11      148.63      166.39     11.92 o 
   4  -5  11       31.16       21.66     16.95 o 
  -9  -4  11       13.12        7.85      9.36 o 
  -8  -4  11       33.58       44.94      7.33 o 
  -7  -4  11        4.75        6.21      3.21 o 
  -6  -4  11       49.92       46.48      8.62 o 
  -5  -4  11        1.87        2.55      1.82 o 
  -4  -4  11      144.14      157.23      9.10 o 
  -3  -4  11       90.25      102.64      7.41 o 
  -2  -4  11      113.80      108.49      7.35 o 
  -1  -4  11      185.21      162.72     11.66 o 
   0  -4  11      203.05      225.07     17.19 o 
   1  -4  11      203.29      202.31     17.12 o 
   2  -4  11       26.52       26.41     12.63 o 
   3  -4  11        8.35        5.10      3.45 o 
   4  -4  11        0.71        1.45      2.51 o 
  -9  -3  11       10.67        6.69      6.76 o 
  -8  -3  11       88.72      103.13      9.53 o 
  -7  -3  11      140.72      143.84      9.83 o 
  -6  -3  11       13.55       15.91      6.26 o 
  -5  -3  11        5.49        5.90      2.93 o 
  -4  -3  11      353.11      324.17     14.42 o 
  -3  -3  11       29.32       29.43     11.58 o 
  -2  -3  11      468.15      493.75     10.96 o 
  -1  -3  11      113.09      106.70      8.37 o 
   0  -3  11        8.22        6.22      3.01 o 
   1  -3  11      132.20      136.21     11.32 o 
   2  -3  11      413.97      442.76     30.73 o 
   3  -3  11       11.57       15.42     12.84 o 
   4  -3  11       12.70        7.86      5.30 o 
   5  -3  11        1.02        4.10      4.56 o 
  -9  -2  11        3.31        2.22      2.85 o 
  -8  -2  11       47.75       57.31      8.65 o 
  -7  -2  11       94.11      105.62      6.74 o 
  -6  -2  11      132.33      132.79      8.42 o 
  -5  -2  11        0.28        6.83      3.36 o 
  -4  -2  11      542.68      589.12     23.63 o 
  -3  -2  11     1154.24     1193.78     28.20 o 
  -2  -2  11        2.49        1.65      2.34 o 
  -1  -2  11      627.78      657.55     20.83 o 
   0  -2  11      207.70      227.87     12.68 o 
   1  -2  11        9.81        6.72      3.06 o 
   2  -2  11      407.75      405.30     20.09 o 
   3  -2  11       75.99      105.14     10.61 o 
   4  -2  11        3.44        5.05      3.77 o 
   5  -2  11       30.92       41.83      8.79 o 
   6  -2  11       88.67      100.09     10.89 o 
  -9  -1  11       40.22       55.56     11.65 o 
  -8  -1  11       14.06       21.77     12.47 o 
  -7  -1  11       28.59       35.06     15.51 o 
  -6  -1  11       27.89       18.66      8.36 o 
  -5  -1  11       85.66       78.67      7.97 o 
  -4  -1  11       20.87       21.32      7.04 o 
  -3  -1  11       73.51       69.99      6.67 o 
  -2  -1  11      267.60      281.95     10.84 o 
  -1  -1  11      334.41      340.58     14.78 o 
   0  -1  11       63.09       58.39      6.00 o 
   1  -1  11      367.28      387.46     12.24 o 
   2  -1  11       84.04       91.44      4.64 o 
   3  -1  11      358.55      313.77     19.97 o 
   4  -1  11       63.42       80.36      7.91 o 
   5  -1  11      114.17      119.13      9.84 o 
   6  -1  11        9.89        6.25      5.08 o 
   7  -1  11      106.19      109.63     14.85 o 
  -9   0  11        1.61        1.86      3.36 o 
  -8   0  11       33.62       21.18     10.84 o 
  -7   0  11       40.01       38.62     21.72 o 
  -6   0  11       61.01       63.71      6.00 o 
  -5   0  11      100.06      107.77     10.73 o 
  -4   0  11       29.21       27.91      4.69 o 
  -3   0  11      191.99      162.38     13.37 o 
  -2   0  11       25.44       25.97      7.52 o 
  -1   0  11      551.13      546.46     21.84 o 
   0   0  11      158.98      171.39     15.70 o 
   1   0  11      269.71      256.46     11.33 o 
   2   0  11       18.60       20.87      3.12 o 
   3   0  11     1172.41     1134.97     68.77 o 
   4   0  11      243.19      217.20     15.20 o 
   5   0  11       42.04       46.11     20.05 o 
   6   0  11        4.95       12.46      7.18 o 
   7   0  11       48.08       61.06     13.26 o 
  -9   1  11        0.04        0.52      2.66 o 
  -8   1  11        0.01        3.91      4.30 o 
  -7   1  11       46.72       44.94     21.10 o 
  -6   1  11      236.42      230.78     13.57 o 
  -5   1  11        6.76        8.55      3.37 o 
  -4   1  11      150.51      133.61      8.20 o 
  -3   1  11        2.76        4.66      2.27 o 
  -2   1  11       74.48       67.86      5.71 o 
  -1   1  11       33.98       49.16      3.78 o 
   0   1  11       19.70       15.21      7.57 o 
   1   1  11      361.01      389.04     16.26 o 
   2   1  11       41.85       37.25      5.51 o 
   3   1  11      400.24      352.41     12.85 o 
   4   1  11      215.00      232.60     12.34 o 
   5   1  11        1.72        1.07      2.42 o 
   6   1  11       21.05       24.08     11.35 o 
   7   1  11       12.87       10.76      6.06 o 
   8   1  11        4.14        7.25      6.40 o 
  -9   2  11        0.37        1.58      2.17 o 
  -8   2  11        1.63        2.64      2.94 o 
  -7   2  11        6.29        4.75      3.09 o 
  -6   2  11       45.13       48.18      8.90 o 
  -5   2  11      121.04      110.42      9.39 o 
  -4   2  11       58.04       50.56      4.65 o 
  -3   2  11      153.40      154.37     13.49 o 
  -2   2  11       12.23       14.21      5.09 o 
  -1   2  11      587.73      622.77     24.41 o 
   0   2  11      325.92      309.26     12.63 o 
   1   2  11       98.60       85.97      5.70 o 
   2   2  11     1565.80     1635.58     41.40 o 
   3   2  11       98.74      102.38      8.11 o 
   4   2  11      124.02      106.79      8.38 o 
   5   2  11       52.29       67.47      4.69 o 
   6   2  11        4.80        5.35      3.80 o 
   7   2  11       90.06       86.83     11.56 o 
   8   2  11        3.84        1.95      2.42 o 
  -8   3  11        0.04        2.13      3.22 o 
  -7   3  11      105.46      131.25     13.28 o 
  -6   3  11        9.09        8.16      4.93 o 
  -5   3  11       60.33       54.99      5.28 o 
  -4   3  11      220.46      220.69     11.55 o 
  -3   3  11      218.37      217.67     10.34 o 
  -2   3  11        0.00        1.63      2.56 o 
  -1   3  11      112.59      102.31      6.98 o 
   0   3  11       35.21       29.91      3.19 o 
   1   3  11      374.20      410.05     16.89 o 
   2   3  11        0.18        1.84      2.20 o 
   3   3  11      593.25      569.81     24.25 o 
   4   3  11      242.08      257.03     12.17 o 
   5   3  11       26.06       23.46      4.39 o 
   6   3  11      156.35      129.64      8.86 o 
   7   3  11        1.85        2.98      2.45 o 
   8   3  11      229.84      263.80     21.34 o 
   9   3  11       28.59       16.31     13.91 o 
  -8   4  11       23.32       13.07     11.31 o 
  -7   4  11       57.64       55.45     11.17 o 
  -6   4  11        2.98        1.69      3.60 o 
  -5   4  11       21.69       15.00      7.63 o 
  -4   4  11       30.75       29.52      6.50 o 
  -3   4  11      376.98      358.78     11.50 o 
  -2   4  11       76.22       73.56      7.28 o 
  -1   4  11      162.14      169.81      6.47 o 
   0   4  11      134.19      143.95      4.85 o 
   1   4  11       82.89       89.30      5.79 o 
   2   4  11       27.45       32.20      2.44 o 
   3   4  11      201.68      169.79     13.56 o 
   4   4  11       74.01       61.44      5.01 o 
   5   4  11      233.19      226.16      7.37 o 
   6   4  11      150.54      153.05      9.03 o 
   7   4  11        2.17        2.79      2.63 o 
   8   4  11       10.17        5.16      3.36 o 
   9   4  11       17.06       11.33     11.82 o 
  -7   5  11       48.02       57.02      6.71 o 
  -6   5  11       29.95       28.08     15.44 o 
  -5   5  11      182.08      171.91     13.73 o 
  -4   5  11      550.59      570.48     25.93 o 
  -3   5  11       26.77       24.22      4.10 o 
  -2   5  11      225.88      192.37     15.74 o 
  -1   5  11      885.46      938.71     19.93 o 
   0   5  11       11.08       12.49      1.79 o 
   1   5  11       14.09       12.21      3.03 o 
   2   5  11      134.17      123.93      5.94 o 
   3   5  11       53.27       44.02      4.42 o 
   4   5  11      480.86      486.84     15.09 o 
   5   5  11       81.13       56.10     12.88 o 
   6   5  11       21.72       12.27      6.43 o 
   7   5  11       25.20       23.40      9.21 o 
   8   5  11       20.20       14.91      7.72 o 
   9   5  11        4.46        4.06      6.04 o 
  -7   6  11        5.16        3.32      3.62 o 
  -6   6  11       94.96      117.72     11.20 o 
  -5   6  11        3.84        5.27      3.65 o 
  -4   6  11       29.09       27.41      7.72 o 
  -3   6  11      361.54      358.72     13.69 o 
  -2   6  11       49.67       39.66      3.73 o 
  -1   6  11       21.98       19.17      2.45 o 
   0   6  11      978.45      934.26     23.15 o 
   1   6  11      152.68      167.21     19.02 o 
   2   6  11       99.07      110.09      8.94 o 
   3   6  11      101.24      102.21      7.14 o 
   4   6  11      350.28      388.07     12.78 o 
   5   6  11      323.01      344.72      9.17 o 
   6   6  11       26.20       24.93      5.35 o 
   7   6  11       39.21       46.23      5.68 o 
   8   6  11        0.09        1.20      2.42 o 
   9   6  11       25.65       16.67      4.38 o 
  -6   7  11       68.62       77.47     10.70 o 
  -5   7  11      166.31      173.15     11.19 o 
  -4   7  11        3.25        1.99      2.33 o 
  -3   7  11       15.29       18.43      8.98 o 
  -2   7  11     1069.58     1011.11     87.21 o 
  -1   7  11     1013.48     1026.49     70.45 o 
   0   7  11      267.36      248.28     48.56 o 
   1   7  11      747.99      840.91     28.14 o 
   2   7  11      180.22      193.20     14.98 o 
   3   7  11      145.95      138.90     12.23 o 
   4   7  11      166.01      149.11      7.52 o 
   5   7  11       10.78       10.17      3.82 o 
   6   7  11       70.11       67.89      4.58 o 
   7   7  11        0.06        0.91      1.57 o 
   8   7  11       32.47       30.29      5.45 o 
   9   7  11        6.92        4.08      4.18 o 
  -6   8  11        8.14        6.83      8.00 o 
  -5   8  11       14.10       12.63      9.08 o 
  -4   8  11      135.19      129.17     23.58 o 
  -3   8  11       34.70       35.06     15.81 o 
  -2   8  11      104.82      100.21      7.84 o 
  -1   8  11       66.71       75.93     10.88 o 
   0   8  11      300.20      351.25     13.02 o 
   1   8  11       10.07        8.92      4.14 o 
   2   8  11      102.58      107.26     10.60 o 
   3   8  11       95.96       96.33     11.94 o 
   4   8  11        3.71        3.43      3.14 o 
   5   8  11        7.81       14.89      6.51 o 
   6   8  11        1.20        0.76      1.28 o 
   7   8  11      143.08      121.34      8.28 o 
   8   8  11      187.43      196.96     17.65 o 
   9   8  11       14.23       11.32     12.04 o 
  -5   9  11       49.62       34.24     31.13 o 
  -4   9  11        0.18        1.55      3.29 o 
  -3   9  11       23.07       30.73     13.88 o 
  -2   9  11      254.83      266.99     25.48 o 
  -1   9  11      266.17      258.13     18.15 o 
   0   9  11       18.31       14.72      6.97 o 
   1   9  11      279.76      314.74     21.23 o 
   2   9  11      470.65      482.27     24.89 o 
   3   9  11        9.03       13.21      5.32 o 
   4   9  11       23.70       21.89      9.90 o 
   5   9  11      134.30      161.45     11.42 o 
   6   9  11       31.35       37.81     17.44 o 
   7   9  11       74.27       70.51     11.43 o 
   8   9  11       23.38       28.16     19.12 o 
   9   9  11       96.11       98.75     10.39 o 
  -4  10  11       97.24       90.29     12.76 o 
  -3  10  11        0.15       -0.20      5.14 o 
  -2  10  11        1.82        1.81      3.24 o 
  -1  10  11       68.99       74.08      8.26 o 
   0  10  11       70.38       71.18      5.97 o 
   1  10  11        2.23        2.14      3.93 o 
   2  10  11      157.32      158.03     21.61 o 
   3  10  11      101.93      125.82     10.99 o 
   4  10  11       38.55       46.05     18.39 o 
   5  10  11      226.62      231.14     17.75 o 
   6  10  11        1.74        0.40      3.46 o 
   7  10  11        4.49        4.06      4.13 o 
   8  10  11       42.47       37.50      6.97 o 
   9  10  11       47.85       53.53      8.89 o 
  -3  11  11       76.52       36.87     36.20 o 
  -2  11  11        3.93        4.60      4.96 o 
  -1  11  11        0.92        4.17      6.11 o 
   0  11  11       31.55       38.91     12.38 o 
   1  11  11       24.89       49.70      8.10 o 
   2  11  11      161.89      168.66     16.50 o 
   3  11  11       88.04       76.26      9.04 o 
   4  11  11       56.09       80.46     22.57 o 
   5  11  11      177.51      201.88     15.66 o 
   6  11  11        0.45        1.83      3.03 o 
   7  11  11      104.36       85.06     15.42 o 
   8  11  11       12.30        7.22      7.76 o 
   9  11  11       60.43       60.33      8.33 o 
  -2  12  11       41.56       26.56     11.41 o 
  -1  12  11       10.96       15.94      8.52 o 
   0  12  11        4.54        3.21      6.98 o 
   1  12  11       20.36        9.44      7.01 o 
   2  12  11        6.34       15.33      6.86 o 
   3  12  11      224.16      266.29     22.51 o 
   4  12  11       79.63       62.99     24.83 o 
   5  12  11       93.64       98.67     10.69 o 
   6  12  11       63.85       62.91      7.92 o 
   7  12  11      111.74      132.99     10.25 o 
   8  12  11        0.48        1.07      3.45 o 
   0  13  11        3.03        6.59      8.23 o 
   1  13  11       12.59       15.09      9.11 o 
   2  13  11        1.15        0.63      3.58 o 
   3  13  11        2.54        1.36      2.54 o 
   4  13  11        6.27       10.39      6.01 o 
   5  13  11       25.35       32.65     15.66 o 
   6  13  11        2.36        3.57      5.05 o 
   7  13  11        1.71        2.86      4.88 o 
   8  13  11        0.81        1.51      3.78 o 
   2  14  11        0.23        2.27      3.96 o 
   3  14  11       14.60       12.93      9.40 o 
   4  14  11        1.25        3.99      2.34 o 
   5  14  11       14.35       10.20      7.71 o 
   6  14  11       61.16       78.83     10.43 o 
  -4  -8  12        9.40        6.86      7.16 o 
  -3  -8  12       23.92       16.32      9.57 o 
  -6  -7  12        6.70        4.21      3.50 o 
  -5  -7  12       13.49        7.51      6.72 o 
  -3  -7  12       19.43       11.41      9.48 o 
  -2  -7  12        0.00        0.60      2.78 o 
  -1  -7  12      218.99      211.74     17.54 o 
   0  -7  12      173.34      168.72     18.56 o 
  -7  -6  12        1.22       -1.06      3.59 o 
  -6  -6  12        4.82        5.63      4.39 o 
  -5  -6  12        0.47        1.36      1.58 o 
  -4  -6  12       16.02       16.57     11.08 o 
  -3  -6  12      149.04      157.96     13.64 o 
  -2  -6  12        4.62        4.46      3.45 o 
  -1  -6  12      109.85      110.64     12.44 o 
   0  -6  12       69.04       71.08     10.74 o 
   1  -6  12       23.02       22.84     20.57 o 
  -8  -5  12       33.55       28.91      7.48 o 
  -7  -5  12       37.28       46.71      7.97 o 
  -6  -5  12       19.49       25.50     10.52 o 
  -5  -5  12       19.18       13.15      7.14 o 
  -4  -5  12       11.78        6.08      3.56 o 
  -3  -5  12       57.70       56.13      4.62 o 
  -2  -5  12       14.00       14.57      8.92 o 
  -1  -5  12       47.10       52.32      6.78 o 
   0  -5  12       53.22       55.15     19.42 o 
   1  -5  12        1.02        4.27      4.02 o 
   2  -5  12       60.31       45.71     21.47 o 
   3  -5  12        4.11        3.51      3.30 o 
  -8  -4  12       53.50       58.00      6.64 o 
  -7  -4  12       20.76       14.11      6.54 o 
  -6  -4  12        7.53        9.11      5.30 o 
  -5  -4  12       20.80       27.79     10.48 o 
  -4  -4  12        3.91        2.85      2.12 o 
  -3  -4  12       44.46       37.26      4.62 o 
  -2  -4  12      243.63      234.55     14.44 o 
  -1  -4  12       60.51       61.93      7.96 o 
   0  -4  12      965.09      931.15     29.66 o 
   1  -4  12        4.93        3.55      5.54 o 
   2  -4  12       56.96       51.39     14.72 o 
   3  -4  12      221.87      261.88     14.30 o 
   4  -4  12       99.33      115.62     13.03 o 
  -9  -3  12        3.81        2.96      4.48 o 
  -8  -3  12       42.27       30.05      9.10 o 
  -7  -3  12      153.54      196.59     11.10 o 
  -6  -3  12       48.47       38.69      7.69 o 
  -5  -3  12       11.94       11.16      5.59 o 
  -4  -3  12        4.31        4.62      3.34 o 
  -3  -3  12        0.27        2.61      2.63 o 
  -2  -3  12       11.95       11.62      5.66 o 
  -1  -3  12        8.14        5.78      2.74 o 
   0  -3  12      172.60      184.81     16.90 o 
   1  -3  12      230.88      246.05     20.92 o 
   2  -3  12      103.15      113.30      9.39 o 
   3  -3  12       55.65       46.18      8.48 o 
   4  -3  12       54.08       65.68      9.26 o 
   5  -3  12       13.51       17.70     15.00 o 
  -9  -2  12       52.03       70.03     12.20 o 
  -8  -2  12        0.94        1.22      4.61 o 
  -7  -2  12      217.03      194.66     15.38 o 
  -6  -2  12       80.45      102.32      9.03 o 
  -5  -2  12       85.95      106.31      9.24 o 
  -4  -2  12       34.94       24.59      9.20 o 
  -3  -2  12      168.69      190.99     12.44 o 
  -2  -2  12       43.93       39.16      6.14 o 
  -1  -2  12      261.79      254.68     12.70 o 
   0  -2  12      280.45      270.39     14.70 o 
   1  -2  12      179.39      177.37     21.76 o 
   2  -2  12       56.71       52.56      8.87 o 
   3  -2  12      626.76      657.72     22.98 o 
   4  -2  12        0.35        1.10      2.48 o 
   5  -2  12       26.45       18.28     15.25 o 
  -9  -1  12       20.35       13.61     13.36 o 
  -8  -1  12        0.01        1.21      4.34 o 
  -7  -1  12       42.76       39.04      4.67 o 
  -6  -1  12       28.44       22.46      8.82 o 
  -5  -1  12       32.58       36.91      6.26 o 
  -4  -1  12       48.77       48.01      6.21 o 
  -3  -1  12      295.38      276.60      8.27 o 
  -2  -1  12      204.10      186.42     13.40 o 
  -1  -1  12      374.07      347.49     10.49 o 
   0  -1  12        1.28        1.30      1.64 o 
   1  -1  12     3053.67     3181.63     75.88 o 
   2  -1  12      152.65      151.41     10.79 o 
   3  -1  12       14.07        9.64      5.72 o 
   4  -1  12      150.37      175.26     13.17 o 
   5  -1  12       18.69       21.93     13.07 o 
   6  -1  12       30.64       17.31     17.53 o 
  -9   0  12       35.83       20.09     21.61 o 
  -8   0  12       12.04       14.80      9.60 o 
  -7   0  12        1.13        3.42      2.53 o 
  -6   0  12       79.95       88.19      7.04 o 
  -5   0  12        0.00        0.89      1.94 o 
  -4   0  12       54.03       42.37      4.85 o 
  -3   0  12        0.38        0.42      2.33 o 
  -2   0  12       48.30       32.30      5.30 o 
  -1   0  12      232.15      249.49     12.36 o 
   0   0  12      490.32      492.93     14.71 o 
   1   0  12      820.49      866.37     35.38 o 
   2   0  12      126.44      126.08      9.85 o 
   3   0  12      177.05      196.73     14.29 o 
   4   0  12        5.20        2.34      2.75 o 
   5   0  12       53.52       45.15     18.15 o 
   6   0  12       61.29       81.21     11.15 o 
   7   0  12       28.30       24.09     20.66 o 
  -8   1  12        0.89        1.48      2.79 o 
  -7   1  12      122.61      136.58     14.21 o 
  -6   1  12        4.27        7.95      4.93 o 
  -5   1  12        0.26        2.68      1.93 o 
  -4   1  12       86.68       76.12      5.59 o 
  -3   1  12       44.32       33.89      8.76 o 
  -2   1  12       75.15       89.94     10.19 o 
  -1   1  12      136.27      145.52     12.29 o 
   0   1  12      395.97      390.61     14.99 o 
   1   1  12       44.15       40.36      3.96 o 
   2   1  12      300.42      295.90     14.25 o 
   3   1  12       35.73       38.33      4.79 o 
   4   1  12      495.95      472.19     30.28 o 
   5   1  12        8.36        5.39      5.08 o 
   6   1  12        0.25        2.10      3.83 o 
   7   1  12        3.51        3.90      3.64 o 
  -8   2  12        1.70        3.64      5.22 o 
  -7   2  12      172.25      198.95     13.77 o 
  -6   2  12        3.65        5.03      2.85 o 
  -5   2  12       11.24        9.56      4.20 o 
  -4   2  12       23.51       20.10      7.00 o 
  -3   2  12        0.61        1.81      3.28 o 
  -2   2  12       18.83       13.70      5.14 o 
  -1   2  12       30.84       23.22      6.83 o 
   0   2  12      106.01      100.90      9.05 o 
   1   2  12      363.75      359.75     12.78 o 
   2   2  12     1339.99     1383.90     39.39 o 
   3   2  12       23.46       25.77      3.28 o 
   4   2  12      127.01      105.25     10.94 o 
   5   2  12       13.48       14.29      7.15 o 
   6   2  12       12.21       19.88     12.90 o 
   7   2  12       18.91       16.48     15.41 o 
   8   2  12        0.69        1.95      2.23 o 
  -8   3  12        1.09        2.24      2.15 o 
  -7   3  12       91.02       89.04     16.06 o 
  -6   3  12      152.81      184.73     14.94 o 
  -5   3  12       43.75       45.42      7.09 o 
  -4   3  12        0.33        0.68      1.17 o 
  -3   3  12      194.21      184.93     12.22 o 
  -2   3  12      239.62      251.68     13.22 o 
  -1   3  12      910.00      903.68     27.65 o 
   0   3  12      138.71      128.46     10.46 o 
   1   3  12      114.91       88.10      7.54 o 
   2   3  12      787.56      635.36    107.85 o 
   3   3  12      173.93      196.24     11.15 o 
   4   3  12       95.86      103.07     10.34 o 
   5   3  12       51.10       41.71      5.35 o 
   6   3  12        0.07        1.31      1.77 o 
   7   3  12       15.13       21.44     12.98 o 
   8   3  12       11.98       17.36     19.15 o 
  -8   4  12        6.67        3.98      2.74 o 
  -7   4  12        7.79        8.44      7.45 o 
  -6   4  12      290.98      307.65     26.89 o 
  -5   4  12        0.33        1.46      2.63 o 
  -4   4  12       11.11       15.51      5.53 o 
  -3   4  12       55.56       50.09      5.26 o 
  -2   4  12       23.10       16.88      3.61 o 
  -1   4  12      115.63      106.02      7.51 o 
   0   4  12       11.37       10.76      2.53 o 
   1   4  12      562.80      598.57     25.52 o 
   2   4  12      463.91      459.12     14.68 o 
   3   4  12      428.05      422.12     13.05 o 
   4   4  12       87.89      107.04     10.95 o 
   5   4  12      281.92      286.44     15.04 o 
   6   4  12        1.44        3.29      1.69 o 
   7   4  12        4.54        5.79      2.96 o 
   8   4  12       47.18       54.33      7.37 o 
  -7   5  12        0.82        2.88      4.46 o 
  -6   5  12      118.08      139.44      9.99 o 
  -5   5  12      122.15      124.25     11.70 o 
  -4   5  12       18.73       14.24      7.79 o 
  -3   5  12      123.63      136.98      7.99 o 
  -2   5  12      158.36      154.04     10.21 o 
  -1   5  12      277.16      275.05     10.48 o 
   0   5  12      480.55      459.51     31.09 o 
   1   5  12      224.31      208.62     16.80 o 
   2   5  12     2160.66     1937.15    256.07 o 
   3   5  12      147.60      140.24     11.96 o 
   4   5  12      387.01      360.68     16.23 o 
   5   5  12        6.41        2.62      1.74 o 
   6   5  12        7.12        6.42      3.50 o 
   7   5  12      174.24      154.48     12.02 o 
   8   5  12        0.17        1.36      1.94 o 
   9   5  12       88.05      105.49     12.37 o 
  -7   6  12        7.20        3.01      3.51 o 
  -6   6  12        4.51        2.46      5.34 o 
  -5   6  12       57.66       71.24      7.61 o 
  -4   6  12      167.72      161.13     11.29 o 
  -3   6  12        0.05        0.44      1.39 o 
  -2   6  12      333.78      334.23     13.11 o 
  -1   6  12       95.55       88.76      4.27 o 
   0   6  12      239.85      221.09     10.11 o 
   1   6  12      170.42      175.91     11.19 o 
   2   6  12      117.66       88.75      6.92 o 
   3   6  12      457.77      491.02     21.17 o 
   4   6  12      155.97      178.96     11.98 o 
   5   6  12       62.73       51.61      8.03 o 
   6   6  12        0.77        1.65      3.12 o 
   7   6  12        9.86       17.50      7.80 o 
   8   6  12      210.55      202.22     14.82 o 
   9   6  12       37.53       41.76      5.22 o 
  -6   7  12        9.64        5.68     11.54 o 
  -5   7  12      215.41      211.72     23.84 o 
  -4   7  12      243.22      278.03     25.88 o 
  -3   7  12       58.93       81.56     11.11 o 
  -2   7  12      107.00       97.99      7.69 o 
  -1   7  12       81.08       69.75      9.34 o 
   0   7  12        0.02        1.78      3.73 o 
   1   7  12       83.23       90.26     12.90 o 
   2   7  12      459.05      508.45     25.54 o 
   3   7  12      226.30      242.48     14.07 o 
   4   7  12      475.16      401.53     39.36 o 
   5   7  12      540.41      590.23     25.85 o 
   6   7  12        5.70        2.71      1.85 o 
   7   7  12       43.48       36.08      3.94 o 
   8   7  12        0.02        0.73      1.65 o 
   9   7  12       63.40       66.38      8.10 o 
  -5   8  12       67.51       59.22     40.93 o 
  -4   8  12        0.26        1.50      2.88 o 
  -3   8  12        0.03       -1.57      6.09 o 
  -2   8  12       54.19       47.47      8.87 o 
  -1   8  12       57.71       46.95      6.30 o 
   0   8  12       14.80       15.79     10.21 o 
   1   8  12        4.09        1.88      3.86 o 
   2   8  12       85.96       89.09      8.09 o 
   3   8  12     1590.37     1802.01     74.85 o 
   4   8  12      293.66      312.30     18.50 o 
   5   8  12      507.43      502.78     31.78 o 
   6   8  12       12.05       22.70     10.25 o 
   7   8  12       25.03       20.95     16.38 o 
   8   8  12       15.77       11.45      7.36 o 
   9   8  12       24.96       22.98      5.61 o 
  -5   9  12       36.85       22.27     21.12 o 
  -4   9  12       14.38       15.67     16.92 o 
  -3   9  12        1.74        4.23      4.82 o 
  -2   9  12        1.15        1.60      5.18 o 
  -1   9  12       11.46        6.65      3.52 o 
   0   9  12       13.17       15.89      6.50 o 
   1   9  12      352.56      383.99     24.08 o 
   2   9  12      194.83      218.80     15.42 o 
   3   9  12      752.77      800.27     42.72 o 
   4   9  12       96.82       98.99     14.43 o 
   5   9  12      209.85      247.93     20.94 o 
   6   9  12       11.79        7.06      5.04 o 
   7   9  12        1.47        4.35      4.86 o 
   8   9  12       25.43       28.67     12.22 o 
   9   9  12       31.03       36.25      7.25 o 
  -3  10  12        2.70        4.34      7.71 o 
  -2  10  12       68.53       57.73     24.03 o 
  -1  10  12        8.54        5.87      3.31 o 
   0  10  12        8.95        6.94      3.64 o 
   1  10  12        3.53        2.99      2.99 o 
   2  10  12       15.08       17.23      5.42 o 
   3  10  12      232.23      273.35     21.81 o 
   4  10  12      349.25      399.92     27.52 o 
   5  10  12       76.07       71.65     19.20 o 
   6  10  12      272.90      328.61     21.67 o 
   7  10  12       79.37       71.94      7.34 o 
   8  10  12        1.05        2.06      3.34 o 
   9  10  12        2.33        2.77      4.63 o 
  -2  11  12       11.21       10.42      4.65 o 
  -1  11  12       10.00        6.62      6.27 o 
   0  11  12       13.40        5.83      4.46 o 
   1  11  12       95.10      111.99     11.49 o 
   2  11  12        0.02        2.28      3.76 o 
   3  11  12       63.67       70.37      8.66 o 
   4  11  12      234.97      247.74     17.74 o 
   5  11  12        0.56        3.08      3.71 o 
   6  11  12      268.28      262.68     20.69 o 
   7  11  12        2.63        7.59      7.77 o 
   8  11  12        4.60        3.69      3.57 o 
  -1  12  12       38.92       34.61     25.25 o 
   0  12  12        2.06        6.36      5.88 o 
   1  12  12      120.64      128.28     12.00 o 
   2  12  12        5.49        6.74      4.35 o 
   3  12  12        9.17        6.15      6.20 o 
   4  12  12       56.38       48.09     18.95 o 
   5  12  12       16.11        8.93      5.18 o 
   6  12  12       26.73       54.36     10.16 o 
   7  12  12       58.27       54.41      9.41 o 
   8  12  12       39.36       27.79     20.79 o 
   0  13  12       14.58        4.29      5.52 o 
   1  13  12        5.96        4.24      4.28 o 
   2  13  12        5.20        9.59      6.91 o 
   3  13  12        0.10        2.82      2.88 o 
   4  13  12      144.43      172.54     11.33 o 
   5  13  12      154.93      144.98     12.62 o 
   6  13  12       98.93       87.03     13.46 o 
   7  13  12        8.13       18.12     11.07 o 
   2  14  12       10.36        5.12      3.41 o 
   3  14  12        3.48        4.59      3.29 o 
   4  14  12        4.02        5.07      3.98 o 
   5  14  12        1.09        1.21      2.93 o 
  -4  -7  13        1.95        2.56      3.38 o 
  -3  -7  13        0.69        2.08      2.68 o 
  -2  -7  13        0.13        0.84      3.28 o 
  -6  -6  13      124.27      150.62     13.12 o 
  -5  -6  13       12.45        7.80      5.53 o 
  -4  -6  13        0.33        1.60      3.59 o 
  -3  -6  13        3.59        4.34      4.01 o 
  -2  -6  13        7.93       10.80      8.10 o 
  -1  -6  13       47.59       40.28      7.44 o 
   0  -6  13        3.31        0.58      2.68 o 
  -7  -5  13       28.69       35.00     10.64 o 
  -6  -5  13       50.00       38.36     10.49 o 
  -5  -5  13       38.44       44.86      9.33 o 
  -4  -5  13        2.87        2.79      2.56 o 
  -3  -5  13       17.02       12.29     10.26 o 
  -2  -5  13      225.71      259.03     16.98 o 
  -1  -5  13       25.00       27.53     18.60 o 
   0  -5  13       13.39       15.17     10.34 o 
   1  -5  13       67.29       55.85     11.05 o 
   2  -5  13       68.48       79.18     10.23 o 
  -8  -4  13        4.02        4.11      2.84 o 
  -7  -4  13       73.99       66.41      9.24 o 
  -6  -4  13      110.30      124.03     12.68 o 
  -5  -4  13       68.43       73.87      6.44 o 
  -4  -4  13       22.80       26.29     12.72 o 
  -3  -4  13        9.95        6.20      3.44 o 
  -2  -4  13       10.40        7.54      4.30 o 
  -1  -4  13        0.14        2.40      3.62 o 
   0  -4  13      518.61      553.72     22.32 o 
   1  -4  13      217.55      248.19     20.26 o 
   2  -4  13       22.14       23.08     11.84 o 
   3  -4  13       79.66      104.76     13.33 o 
  -8  -3  13        2.11        2.96      3.71 o 
  -7  -3  13       11.16       10.81      6.00 o 
  -6  -3  13       34.34       47.01      9.35 o 
  -5  -3  13        2.19        3.48      2.44 o 
  -4  -3  13       26.65       26.80     10.41 o 
  -3  -3  13       59.33       41.63      6.50 o 
  -2  -3  13        0.03        1.55      3.87 o 
  -1  -3  13        8.31        6.27      4.48 o 
   0  -3  13      199.68      230.56     16.32 o 
   1  -3  13       15.45        7.84      6.22 o 
   2  -3  13        0.02        0.89      3.09 o 
   3  -3  13        4.87        2.10      2.89 o 
   4  -3  13        7.22        8.47      7.61 o 
  -8  -2  13        5.09        8.76      7.80 o 
  -7  -2  13       79.09       92.18      9.67 o 
  -6  -2  13       44.30       35.85     14.16 o 
  -5  -2  13        1.22        3.35      2.55 o 
  -4  -2  13        3.83        4.45      3.38 o 
  -3  -2  13      103.90       90.08      7.73 o 
  -2  -2  13      295.08      321.21     16.08 o 
  -1  -2  13        3.03        1.97      2.12 o 
   0  -2  13       29.37       22.34      3.66 o 
   1  -2  13        0.48        1.16      2.61 o 
   2  -2  13       23.45       22.99      8.50 o 
   3  -2  13        9.54       14.32      8.55 o 
   4  -2  13       63.27       56.30     12.87 o 
   5  -2  13        7.36        2.18      3.19 o 
  -8  -1  13        2.39        2.92      3.22 o 
  -7  -1  13       72.65       63.95     11.01 o 
  -6  -1  13       65.32       82.04      7.67 o 
  -5  -1  13       12.65        7.61      3.62 o 
  -4  -1  13      136.50      149.60     12.42 o 
  -3  -1  13       70.84       83.26      6.92 o 
  -2  -1  13      209.27      170.26     10.39 o 
  -1  -1  13      163.25      156.30      9.74 o 
   0  -1  13      258.66      218.81     10.76 o 
   1  -1  13        3.24        2.21      2.42 o 
   2  -1  13        0.05        1.08      3.29 o 
   3  -1  13        7.85        9.94      7.15 o 
   4  -1  13       11.25       15.31     10.64 o 
   5  -1  13       39.27       33.13     12.00 o 
  -8   0  13       69.30       72.97     12.72 o 
  -7   0  13       73.90       84.70     12.45 o 
  -6   0  13        5.57        1.64      2.37 o 
  -5   0  13        2.18        3.03      2.12 o 
  -4   0  13       33.38       28.22      5.25 o 
  -3   0  13        0.19        1.91      2.05 o 
  -2   0  13        1.17        6.71      2.86 o 
  -1   0  13       46.85       44.32      4.00 o 
   0   0  13      238.48      242.53     14.69 o 
   1   0  13      224.64      247.60     11.56 o 
   2   0  13       10.32        6.70      3.51 o 
   3   0  13        3.46        2.81      4.26 o 
   4   0  13        8.87        2.85      4.59 o 
   5   0  13        0.45        1.53      2.91 o 
   6   0  13       15.43       16.57     15.73 o 
  -8   1  13       31.40       23.45     16.40 o 
  -7   1  13       73.20       84.30     12.06 o 
  -6   1  13       73.87       95.09      8.24 o 
  -5   1  13      270.48      272.74     16.59 o 
  -4   1  13       27.31       28.19     10.49 o 
  -3   1  13      228.84      213.43     12.73 o 
  -2   1  13      218.91      232.96      8.33 o 
  -1   1  13       89.08       80.43      7.39 o 
   0   1  13      426.12      425.69     20.42 o 
   1   1  13        0.15        0.98      2.07 o 
   2   1  13       71.55       62.43      7.22 o 
   3   1  13      173.86      165.17      8.58 o 
   4   1  13        9.17        7.00      3.81 o 
   5   1  13        2.72        4.70      4.24 o 
   6   1  13        6.30        2.56      3.12 o 
   7   1  13       27.49       19.94     19.99 o 
  -8   2  13       96.96      114.88     13.02 o 
  -7   2  13        2.38        1.78      3.09 o 
  -6   2  13        7.29        4.41      4.59 o 
  -5   2  13       50.24       57.58      5.39 o 
  -4   2  13       24.88       26.19      9.29 o 
  -3   2  13       60.62       55.44      6.79 o 
  -2   2  13       24.83       20.16      6.34 o 
  -1   2  13        8.50        7.50      2.70 o 
   0   2  13        2.65        4.18      2.10 o 
   1   2  13     1301.44     1306.22     37.46 o 
   2   2  13        6.44        9.31      3.83 o 
   3   2  13        0.34        2.03      2.51 o 
   4   2  13      293.11      303.73     18.31 o 
   5   2  13        0.07        1.15      4.44 o 
   6   2  13       41.26       38.85     18.39 o 
   7   2  13        0.68        1.76      3.09 o 
  -8   3  13        5.99        5.98      4.65 o 
  -7   3  13       76.16       82.68      9.66 o 
  -6   3  13      132.22      149.03     16.88 o 
  -5   3  13       30.53       26.46     11.68 o 
  -4   3  13       97.42      103.03      7.23 o 
  -3   3  13       28.74       30.30      6.08 o 
  -2   3  13       68.48       85.69      6.33 o 
  -1   3  13      210.29      193.62      9.32 o 
   0   3  13      222.80      208.49      9.78 o 
   1   3  13      475.13      446.46     13.92 o 
   2   3  13        3.60        3.57      1.73 o 
   3   3  13        4.28        8.04      2.82 o 
   4   3  13       24.12       17.47      7.21 o 
   5   3  13      150.45      162.09      9.46 o 
   6   3  13       53.36       61.18     11.61 o 
   7   3  13        2.67        4.17      6.52 o 
   8   3  13       21.67        9.03      8.60 o 
  -7   4  13       21.88       13.73      9.84 o 
  -6   4  13       18.16       15.24      9.90 o 
  -5   4  13       42.78       44.01      6.08 o 
  -4   4  13      116.25      115.84      7.63 o 
  -3   4  13       11.31       10.29      4.70 o 
  -2   4  13       70.29       56.09      5.41 o 
  -1   4  13       37.20       30.58      3.81 o 
   0   4  13        3.57        2.05      1.45 o 
   1   4  13      122.41      124.67     10.77 o 
   2   4  13       63.00       59.99      3.63 o 
   3   4  13       40.89       32.89      3.98 o 
   4   4  13      590.35      584.47     27.50 o 
   5   4  13      172.07      154.89     10.09 o 
   6   4  13       41.36       37.27      4.47 o 
   7   4  13      100.54      119.81     11.54 o 
   8   4  13        0.92        0.89      2.07 o 
  -7   5  13       54.53       50.28     14.44 o 
  -6   5  13      142.08      140.19     12.06 o 
  -5   5  13       37.32       36.56      7.67 o 
  -4   5  13      367.29      424.33     23.25 o 
  -3   5  13      111.52      115.19      6.57 o 
  -2   5  13       22.21       28.80      3.57 o 
  -1   5  13      141.26      130.79      8.75 o 
   0   5  13       10.11        7.38      3.08 o 
   1   5  13      102.37       90.89      8.85 o 
   2   5  13     1285.53     1142.26    134.54 o 
   3   5  13      580.44      583.93     30.47 o 
   4   5  13      103.89       84.03      6.62 o 
   5   5  13      543.32      624.56     32.21 o 
   6   5  13      165.74      158.36      9.88 o 
   7   5  13      153.24      156.42      9.05 o 
   8   5  13       61.91       77.57      9.49 o 
  -6   6  13       49.40       42.27     15.19 o 
  -5   6  13       92.29      100.29     13.21 o 
  -4   6  13        5.72        3.22      2.73 o 
  -3   6  13        6.55        6.48      3.53 o 
  -2   6  13      258.65      262.37     12.44 o 
  -1   6  13      159.02      135.52      8.09 o 
   0   6  13        1.10        1.58      1.13 o 
   1   6  13       26.41       24.79      3.33 o 
   2   6  13     1233.93     1155.33    102.38 o 
   3   6  13       47.68       44.03      6.77 o 
   4   6  13      116.71      133.68      7.39 o 
   5   6  13        0.32        1.86      3.65 o 
   6   6  13      108.63      125.90      8.47 o 
   7   6  13      172.01      206.14     11.18 o 
   8   6  13       18.58       10.51      7.10 o 
  -6   7  13       13.27        6.00      7.97 o 
  -5   7  13       46.12       29.15     18.54 o 
  -4   7  13       26.10       19.52     17.72 o 
  -3   7  13        6.65       10.06      5.02 o 
  -2   7  13      120.22      112.85     11.49 o 
  -1   7  13        0.63        1.89      3.21 o 
   0   7  13      189.55      188.33     12.82 o 
   1   7  13      224.75      214.75     19.26 o 
   2   7  13      839.60      914.33     39.26 o 
   3   7  13       22.59       25.05      8.80 o 
   4   7  13        3.23        3.42      3.54 o 
   5   7  13      186.90      214.03     17.05 o 
   6   7  13       39.91       32.52     17.28 o 
   7   7  13       85.85       84.79      7.33 o 
   8   7  13       94.40      120.28      9.11 o 
  -5   8  13        5.76        6.36      4.06 o 
  -4   8  13        0.23        0.07      4.39 o 
  -3   8  13       31.02       25.93     19.45 o 
  -2   8  13       25.75       22.78     10.69 o 
  -1   8  13        3.65        4.99      2.25 o 
   0   8  13       42.14       36.20      7.94 o 
   1   8  13       11.79       14.27      6.97 o 
   2   8  13       15.01       20.72      7.72 o 
   3   8  13      182.26      188.76     20.21 o 
   4   8  13        9.07       16.61      5.48 o 
   5   8  13       92.37       81.50     12.34 o 
   6   8  13      127.96      160.89     14.80 o 
   7   8  13      151.41      162.46     14.85 o 
   8   8  13        3.21        0.47      2.29 o 
  -4   9  13       11.83       11.35     14.93 o 
  -3   9  13       61.35       61.20     11.55 o 
  -2   9  13        6.47        6.33      5.65 o 
  -1   9  13        1.05        3.15      2.61 o 
   0   9  13       30.76       20.91     10.01 o 
   1   9  13       75.53       68.63     20.88 o 
   2   9  13        7.56        5.24      3.14 o 
   3   9  13      500.79      498.74     33.42 o 
   4   9  13       28.17       33.02     13.61 o 
   5   9  13       66.82       90.35     18.18 o 
   6   9  13       16.80        9.94      8.03 o 
   7   9  13        0.09        1.59      2.64 o 
   8   9  13        0.38        0.68      3.44 o 
  -3  10  13        0.36        2.55      4.24 o 
  -2  10  13        0.18        2.26      2.93 o 
  -1  10  13      130.26      117.18     17.11 o 
   0  10  13       84.37      103.17      8.54 o 
   1  10  13       14.64       12.87      9.29 o 
   2  10  13       30.48       29.43     11.75 o 
   3  10  13      409.93      473.00     35.65 o 
   4  10  13        1.66        4.90      3.12 o 
   5  10  13       31.89       34.35     13.07 o 
   6  10  13       26.53       45.17     10.18 o 
   7  10  13        6.53        4.00      3.95 o 
   8  10  13        0.56        0.96      3.50 o 
  -2  11  13       11.51       10.78      8.01 o 
  -1  11  13        5.94        7.81      9.38 o 
   0  11  13        2.51        2.52      2.92 o 
   1  11  13       23.21       20.31     10.35 o 
   2  11  13       25.95       21.67     12.90 o 
   3  11  13       20.91       29.08     16.26 o 
   4  11  13       20.48       14.77      6.41 o 
   5  11  13        2.96        3.71      3.23 o 
   6  11  13        0.03        3.04      3.52 o 
   7  11  13        1.89        8.11      6.96 o 
   8  11  13       43.34       49.19      6.94 o 
  -1  12  13       13.96       15.62     12.06 o 
   0  12  13       50.97       68.17      9.91 o 
   1  12  13       24.54       24.13      7.40 o 
   2  12  13      140.03      143.66     14.05 o 
   3  12  13      145.04      111.92     13.87 o 
   4  12  13      354.46      341.26     28.73 o 
   5  12  13       23.33       14.90      7.21 o 
   6  12  13      144.83      169.48     11.87 o 
   7  12  13        3.97        2.38      3.93 o 
   1  13  13       21.46       23.72     27.38 o 
   2  13  13        2.43        3.48      1.96 o 
   3  13  13      115.65       96.49      9.74 o 
   4  13  13      171.58      210.68     17.02 o 
   5  13  13        0.10       -0.40      4.18 o 
   6  13  13      147.24      157.29     16.26 o 
  -4  -6  14       25.65       12.95     10.98 o 
  -3  -6  14      164.14      193.40     19.56 o 
  -2  -6  14        4.94        3.83      3.81 o 
  -6  -5  14        1.09        2.24      2.60 o 
  -5  -5  14        0.13        1.38      2.33 o 
  -4  -5  14       11.67        9.06      7.14 o 
  -3  -5  14      120.55      128.68     11.53 o 
  -2  -5  14       40.07       26.21     22.38 o 
  -1  -5  14       20.21       14.45     10.94 o 
   0  -5  14       21.00       36.61     23.53 o 
  -7  -4  14        1.43        4.52      3.07 o 
  -6  -4  14        0.38        2.23      2.25 o 
  -5  -4  14       19.43       19.26      9.27 o 
  -4  -4  14        9.66        7.07      3.40 o 
  -3  -4  14       70.38       68.90     11.99 o 
  -2  -4  14       75.69       86.99     12.54 o 
  -1  -4  14       19.46       15.49      8.61 o 
   0  -4  14       52.24       64.79      8.96 o 
   1  -4  14       23.81       25.15     19.22 o 
   2  -4  14        9.63        5.79      6.95 o 
  -7  -3  14        0.77        2.06      2.40 o 
  -6  -3  14       50.31       70.70      8.84 o 
  -5  -3  14       13.71       13.19      6.99 o 
  -4  -3  14      187.80      185.20     11.65 o 
  -3  -3  14       56.62       50.16      5.62 o 
  -2  -3  14       22.64       16.71      7.90 o 
  -1  -3  14        5.94        2.97      3.83 o 
   0  -3  14        3.47        2.75      3.24 o 
   1  -3  14        2.13        7.28      5.63 o 
   2  -3  14       18.07       11.88      8.81 o 
   3  -3  14       12.71       12.87      8.66 o 
  -7  -2  14       21.64       20.36     14.33 o 
  -6  -2  14       11.33       20.08      9.47 o 
  -5  -2  14        9.52        8.83      5.80 o 
  -4  -2  14       83.32       75.72      5.75 o 
  -3  -2  14        2.29        1.48      2.75 o 
  -2  -2  14      142.01      170.18      9.41 o 
  -1  -2  14        1.75        2.25      2.23 o 
   0  -2  14       20.94       25.46     12.44 o 
   1  -2  14       12.56       24.59     17.01 o 
   2  -2  14       12.26       14.28      8.14 o 
   3  -2  14        3.70        2.83      3.36 o 
   4  -2  14        5.59        6.01      5.31 o 
  -8  -1  14       16.61       11.68     10.53 o 
  -7  -1  14       56.98       45.98     15.45 o 
  -6  -1  14        0.52        3.59      3.18 o 
  -5  -1  14        6.63        6.76      4.37 o 
  -4  -1  14        1.25        2.67      2.17 o 
  -3  -1  14       52.40       50.04      8.29 o 
  -2  -1  14       88.11      104.56      7.58 o 
  -1  -1  14       40.40       37.77      6.48 o 
   0  -1  14      370.08      338.85     16.70 o 
   1  -1  14      302.97      345.09     20.50 o 
   2  -1  14        0.22       -1.99      4.15 o 
   3  -1  14       92.39       85.31      9.95 o 
   4  -1  14       27.22       26.58     19.86 o 
   5  -1  14       43.13       32.94     24.54 o 
  -8   0  14       73.33       81.83     10.46 o 
  -7   0  14      135.36      149.49     11.60 o 
  -6   0  14       10.90       13.47      9.89 o 
  -5   0  14       48.45       44.96      5.72 o 
  -4   0  14      115.79      143.32      9.49 o 
  -3   0  14       85.21       72.57      6.50 o 
  -2   0  14      163.51      138.05      8.35 o 
  -1   0  14        1.70        2.21      2.09 o 
   0   0  14      182.50      189.78     10.24 o 
   1   0  14       25.41       15.66      7.29 o 
   2   0  14        1.21        2.43      2.89 o 
   3   0  14        0.48        3.53      2.63 o 
   4   0  14        0.51        1.53      4.29 o 
   5   0  14        4.02        3.28      3.99 o 
  -7   1  14       23.30       20.75     14.27 o 
  -6   1  14      203.23      248.54     16.67 o 
  -5   1  14       22.26       22.97      9.90 o 
  -4   1  14      226.13      209.79     13.38 o 
  -3   1  14       12.85       16.38      6.20 o 
  -2   1  14      242.09      259.96     13.60 o 
  -1   1  14       37.96       33.11     10.96 o 
   0   1  14        0.06        0.77      1.71 o 
   1   1  14      241.34      290.20     13.88 o 
   2   1  14       37.49       25.66      3.82 o 
   3   1  14        9.53       14.41      9.58 o 
   4   1  14        0.56        1.22      2.60 o 
   5   1  14       13.14       15.57      8.20 o 
   6   1  14       56.46       67.42     10.19 o 
  -7   2  14       18.92       19.21     14.57 o 
  -6   2  14       99.52       81.06      8.32 o 
  -5   2  14      114.35      133.52     10.16 o 
  -4   2  14      151.78      177.67      9.52 o 
  -3   2  14       43.52       41.67      4.92 o 
  -2   2  14        4.50        1.90      2.04 o 
  -1   2  14       32.44       22.63      6.85 o 
   0   2  14       32.07       36.66      9.66 o 
   1   2  14        8.78        2.77      2.84 o 
   2   2  14      462.77      511.86     24.42 o 
   3   2  14       13.08       13.78      5.47 o 
   4   2  14       30.38       23.34      6.22 o 
   5   2  14       32.37       23.95     16.69 o 
   6   2  14       90.50       98.84      9.73 o 
   7   2  14       15.61       21.27     18.69 o 
  -7   3  14        8.51        7.78      8.05 o 
  -6   3  14      317.99      383.94     16.37 o 
  -5   3  14       46.44       31.85     18.20 o 
  -4   3  14       47.61       43.57      7.82 o 
  -3   3  14      237.27      268.67     13.56 o 
  -2   3  14        2.34        0.83      1.67 o 
  -1   3  14        3.31        1.80      1.75 o 
   0   3  14        2.41        5.85      2.47 o 
   1   3  14     1144.80     1210.32     39.09 o 
   2   3  14      374.71      332.29     15.70 o 
   3   3  14      226.10      236.23     15.15 o 
   4   3  14      284.21      289.82     13.54 o 
   5   3  14       16.60       17.31     10.14 o 
   6   3  14       66.91       87.26     13.44 o 
   7   3  14        0.87        2.44      2.77 o 
  -7   4  14       13.47        6.16      7.53 o 
  -6   4  14        1.26        0.57      3.35 o 
  -5   4  14       63.16       72.93      6.73 o 
  -4   4  14       32.17       32.56      4.76 o 
  -3   4  14        1.03        2.24      1.63 o 
  -2   4  14       21.25       22.44      7.27 o 
  -1   4  14      274.36      271.67     11.74 o 
   0   4  14        4.28        4.44      1.96 o 
   1   4  14      137.12      135.85      8.28 o 
   2   4  14      264.32      282.65     11.76 o 
   3   4  14       82.50       69.87      5.19 o 
   4   4  14        4.43        4.60      2.84 o 
   5   4  14        0.03        1.28      2.00 o 
   6   4  14        0.90        1.04      2.78 o 
   7   4  14       29.47       45.71      6.39 o 
  -5   5  14       18.50       10.19      8.56 o 
  -4   5  14        9.61       11.53      6.99 o 
  -3   5  14      242.84      253.54     13.32 o 
  -2   5  14       50.60       56.23      4.77 o 
  -1   5  14      188.24      165.82     10.85 o 
   0   5  14       44.32       40.42      4.09 o 
   1   5  14        9.11        7.41      4.21 o 
   2   5  14       49.96       37.73      4.72 o 
   3   5  14       85.83       97.82      5.81 o 
   4   5  14        2.65        1.90      1.84 o 
   5   5  14       29.77       33.42      6.11 o 
   6   5  14       11.06        9.16      5.60 o 
   7   5  14      133.42      116.46     11.77 o 
   8   5  14        4.00        1.73      3.58 o 
  -6   6  14      125.63      127.41     28.16 o 
  -5   6  14        0.02        1.77      3.75 o 
  -4   6  14       40.99       47.22     22.99 o 
  -3   6  14        5.66        4.00      2.72 o 
  -2   6  14      129.86      130.60     12.26 o 
  -1   6  14        6.65       12.80      5.47 o 
   0   6  14        4.62        6.56      4.01 o 
   1   6  14      163.22      134.47     11.01 o 
   2   6  14      110.86      115.59     12.91 o 
   3   6  14      193.68      185.74     18.86 o 
   4   6  14        6.59       10.89      5.25 o 
   5   6  14      201.62      206.38     15.18 o 
   6   6  14       70.01       75.00      8.61 o 
   7   6  14       38.13       40.80      6.05 o 
   8   6  14       32.37       15.97     29.55 o 
  -5   7  14       78.84       65.17     41.68 o 
  -4   7  14       47.55       51.91     23.13 o 
  -3   7  14       68.71       79.17     13.39 o 
  -2   7  14      186.14      191.76     13.27 o 
  -1   7  14       17.41       13.36      6.75 o 
   0   7  14      176.09      171.96     15.44 o 
   1   7  14       20.14       18.98      7.77 o 
   2   7  14       13.92       20.57      8.73 o 
   3   7  14       96.77      112.30     13.01 o 
   4   7  14       16.82       20.84      8.44 o 
   5   7  14       78.58       81.27      7.67 o 
   6   7  14       13.29        6.85      4.89 o 
   7   7  14        8.81       10.09      5.62 o 
   8   7  14       10.69       17.86      7.87 o 
  -5   8  14       19.78       11.97     12.33 o 
  -4   8  14       39.48       50.12     31.58 o 
  -3   8  14       27.30       21.09     18.77 o 
  -2   8  14        6.39        4.66      4.89 o 
  -1   8  14        4.15        3.12      3.19 o 
   0   8  14       11.62        7.26      4.31 o 
   1   8  14      126.69      115.69     10.26 o 
   2   8  14      174.53      180.53     21.38 o 
   3   8  14       57.94       62.51     19.22 o 
   4   8  14       19.28       18.18      7.45 o 
   5   8  14      144.05      149.20     15.33 o 
   6   8  14       29.31       30.84     17.62 o 
   7   8  14        7.00        6.98      5.76 o 
   8   8  14        2.68        0.70      8.20 o 
  -4   9  14        0.48        2.73      2.85 o 
  -3   9  14       12.80        8.49     11.78 o 
  -2   9  14       23.31       19.39     10.42 o 
  -1   9  14        1.18        0.50      2.81 o 
   0   9  14        6.51       14.38      7.72 o 
   1   9  14        3.68        1.27      2.91 o 
   2   9  14      491.37      500.94     37.56 o 
   3   9  14        1.23        2.37      2.78 o 
   4   9  14       15.17       10.26      5.08 o 
   5   9  14       46.10       46.49      8.96 o 
   6   9  14       10.83       14.77     11.83 o 
   7   9  14       23.45       19.29     13.00 o 
   8   9  14       43.21       51.54      6.72 o 
  -3  10  14       41.69       33.45     29.65 o 
  -2  10  14        2.36        0.01      3.63 o 
  -1  10  14        1.28        2.33      4.07 o 
   0  10  14      106.27      121.56     14.53 o 
   1  10  14        2.09        2.60      3.47 o 
   2  10  14      107.28      114.66      9.10 o 
   3  10  14       12.79       10.80      7.34 o 
   4  10  14        2.46        2.64      2.98 o 
   5  10  14        2.33        3.40      2.47 o 
   6  10  14       15.48       18.71     13.40 o 
   7  10  14       13.86        8.42      6.43 o 
   8  10  14       32.30       17.62     17.85 o 
  -2  11  14       36.55       29.16     32.60 o 
  -1  11  14        8.07        8.99      8.78 o 
   0  11  14       16.98        6.45      5.76 o 
   1  11  14       16.84       12.51      9.19 o 
   2  11  14        0.68        1.77      3.02 o 
   3  11  14       75.86       67.46     27.82 o 
   4  11  14       10.04       12.15      8.51 o 
   5  11  14       29.04       23.55     15.86 o 
   6  11  14       54.94       70.58     12.06 o 
   7  11  14        1.59        1.45      3.97 o 
   0  12  14        9.68        5.40      5.15 o 
   1  12  14        3.64        6.37      6.23 o 
   2  12  14       16.57       13.78      9.20 o 
   3  12  14      223.39      236.23     18.72 o 
   4  12  14      150.29      171.59     10.91 o 
   5  12  14        0.92        1.80      3.22 o 
   6  12  14      207.10      203.31     16.68 o 
   7  12  14       32.73       30.44     25.53 o 
   1  13  14       20.72       20.13     23.08 o 
   2  13  14        0.02        1.75      2.53 o 
   3  13  14      162.73      200.32     19.32 o 
   4  13  14       51.75       66.71     13.37 o 
   5  13  14       30.51       30.80     20.21 o 
  -4  -5  15        5.67        2.80      2.64 o 
  -3  -5  15        7.15        3.60      4.48 o 
  -2  -5  15       21.71       18.08     15.43 o 
  -5  -4  15       12.59        6.01      5.73 o 
  -4  -4  15        3.26        3.72      4.57 o 
  -3  -4  15        0.16        1.34      3.19 o 
  -2  -4  15        1.43        3.71      4.69 o 
  -1  -4  15       27.51       24.15     18.27 o 
   0  -4  15        0.56       -0.55      4.44 o 
  -6  -3  15        1.04        3.09      3.03 o 
  -5  -3  15       36.92       26.55     16.95 o 
  -4  -3  15        0.11        0.73      2.22 o 
  -3  -3  15       45.64       38.56      5.96 o 
  -2  -3  15       22.43       22.35     11.85 o 
  -1  -3  15        0.99        2.16      2.57 o 
   0  -3  15        3.19        1.72      2.84 o 
   1  -3  15       45.89       68.52     10.52 o 
   2  -3  15        0.57        2.83      3.52 o 
  -7  -2  15       11.50       12.31     12.38 o 
  -6  -2  15       47.95       25.22     17.43 o 
  -5  -2  15       21.02       19.22     10.07 o 
  -4  -2  15      193.09      221.31     13.13 o 
  -3  -2  15      189.63      172.09     11.26 o 
  -2  -2  15        1.03        5.04      3.38 o 
  -1  -2  15        1.46        4.68      4.04 o 
   0  -2  15       10.32       20.26     10.10 o 
   1  -2  15       17.65       26.70     16.78 o 
   2  -2  15       35.74       28.61     18.80 o 
   3  -2  15        5.11        2.45      3.28 o 
  -7  -1  15       32.92       36.33      8.38 o 
  -6  -1  15      363.66      476.33     28.90 o 
  -5  -1  15      225.62      242.24     15.94 o 
  -4  -1  15      234.99      225.35     17.20 o 
  -3  -1  15      435.80      453.55     30.63 o 
  -2  -1  15      108.44      132.31      9.87 o 
  -1  -1  15       22.41       16.96      7.46 o 
   0  -1  15       37.51       33.97     19.74 o 
   1  -1  15       40.75       71.07      9.61 o 
   2  -1  15       42.74       25.83     20.61 o 
   3  -1  15        7.85        5.01      5.37 o 
   4  -1  15        0.78        1.40      2.64 o 
  -7   0  15       92.98       90.78     12.01 o 
  -6   0  15       41.75       18.25     13.52 o 
  -5   0  15       42.11       46.35     12.54 o 
  -4   0  15      264.74      291.32     20.77 o 
  -3   0  15        0.12        1.93      2.45 o 
  -2   0  15       10.25        9.19      3.83 o 
  -1   0  15       42.38       46.40      5.30 o 
   0   0  15       10.44        8.04      4.76 o 
   1   0  15        0.61        3.15      2.76 o 
   2   0  15      154.43      188.67     17.11 o 
   3   0  15       11.75       18.49     13.32 o 
   4   0  15       13.65       10.18      7.78 o 
   5   0  15       11.35       15.42      8.91 o 
  -7   1  15       45.63       56.56      8.59 o 
  -6   1  15       23.59       38.24     13.41 o 
  -5   1  15      141.02      138.37      9.34 o 
  -4   1  15       11.41       11.87      6.20 o 
  -3   1  15      121.31      153.71      9.83 o 
  -2   1  15      642.65      666.49     27.68 o 
  -1   1  15        5.70       11.12      4.97 o 
   0   1  15      181.27      179.18     10.48 o 
   1   1  15       33.11       51.03      6.92 o 
   2   1  15        7.13        5.51      4.33 o 
   3   1  15      150.94      142.23     15.54 o 
   4   1  15        9.62       23.50     11.52 o 
   5   1  15       31.63       22.01     18.29 o 
  -7   2  15        2.71        1.67      2.27 o 
  -6   2  15        0.83        0.99      3.30 o 
  -5   2  15       39.95       56.35      5.55 o 
  -4   2  15       69.46       73.48      6.67 o 
  -3   2  15        0.22        1.72      1.94 o 
  -2   2  15      289.00      264.43     16.84 o 
  -1   2  15      343.94      351.39     19.44 o 
   0   2  15      150.48      144.77     10.17 o 
   1   2  15       47.87       36.53      4.87 o 
   2   2  15        0.34        3.81      2.41 o 
   3   2  15        7.85       10.89      5.50 o 
   4   2  15       39.34       23.81     14.65 o 
   5   2  15        0.07        1.03      3.40 o 
   6   2  15      137.78      148.65     18.34 o 
  -6   3  15       39.64       38.69     14.90 o 
  -5   3  15        0.45        0.99      3.04 o 
  -4   3  15        6.34        4.62      2.57 o 
  -3   3  15      475.57      526.57     21.96 o 
  -2   3  15       83.85      111.83      8.48 o 
  -1   3  15      311.49      296.68     16.62 o 
   0   3  15      168.21      164.96     10.50 o 
   1   3  15        8.11       13.93      5.21 o 
   2   3  15       23.94       10.83      5.12 o 
   3   3  15       78.01       84.75      5.87 o 
   4   3  15       29.59       39.51      8.29 o 
   5   3  15      115.01       99.02     11.15 o 
   6   3  15       61.85       73.13      8.92 o 
  -6   4  15        4.96        4.52      5.69 o 
  -5   4  15        5.26        0.79      2.76 o 
  -4   4  15        0.11        2.73      6.89 o 
  -3   4  15       10.71        6.95      2.64 o 
  -2   4  15        8.30        5.32      2.52 o 
  -1   4  15      322.03      352.81     19.62 o 
   0   4  15        0.12        1.02      1.96 o 
   1   4  15       21.78       21.02      6.48 o 
   2   4  15        0.08        3.48      2.23 o 
   3   4  15       10.34        9.12      5.52 o 
   4   4  15       21.46       14.24      7.30 o 
   5   4  15       28.64       46.16      6.82 o 
   6   4  15       53.13       43.62      5.53 o 
   7   4  15       15.06        8.76     10.35 o 
  -6   5  15        2.15        2.55      6.20 o 
  -5   5  15       33.70       30.40     25.48 o 
  -4   5  15        0.36        2.92      6.13 o 
  -3   5  15       76.34       85.38      8.86 o 
  -2   5  15        1.24        2.18      2.47 o 
  -1   5  15       51.19       39.57     13.85 o 
   0   5  15      155.24      150.91     14.77 o 
   1   5  15        7.01        5.83      2.79 o 
   2   5  15       92.03       95.43      6.50 o 
   3   5  15        7.39       14.06      2.79 o 
   4   5  15       22.00       26.54      5.17 o 
   5   5  15        1.83        5.06      2.39 o 
   6   5  15        0.62        2.11      2.15 o 
   7   5  15       45.83       26.80     41.39 o 
  -5   6  15        8.98        9.71      7.25 o 
  -4   6  15        6.84        5.93      4.83 o 
  -3   6  15       55.66       57.52      9.68 o 
  -2   6  15       92.64       84.18      7.12 o 
  -1   6  15        0.22        0.51      2.50 o 
   0   6  15        8.78       14.54      5.82 o 
   1   6  15       24.07       19.40      7.11 o 
   2   6  15        0.03        1.92      2.70 o 
   3   6  15       26.09       46.34     17.09 o 
   4   6  15        0.40        3.00      3.07 o 
   5   6  15        0.60        2.04      3.20 o 
   6   6  15        5.50        4.05      3.40 o 
   7   6  15      123.89      159.03     19.90 o 
  -5   7  15       15.95        4.76      7.14 o 
  -4   7  15        0.40        0.52      4.17 o 
  -3   7  15       20.79       14.89      9.80 o 
  -2   7  15        8.16        8.95      5.90 o 
  -1   7  15      199.28      196.81     15.07 o 
   0   7  15      106.43      120.68     10.72 o 
   1   7  15       39.41       50.34     21.75 o 
   2   7  15        1.45        2.82      3.14 o 
   3   7  15       12.43        4.02      4.15 o 
   4   7  15       30.12       31.44     12.33 o 
   5   7  15        4.03        7.08      7.75 o 
   6   7  15        1.29        3.97      4.68 o 
   7   7  15       42.39       49.90      6.04 o 
  -4   8  15       37.65       50.92     31.59 o 
  -3   8  15      347.27      370.85     41.05 o 
  -2   8  15        2.17        1.14      5.01 o 
  -1   8  15      266.06      273.70     22.40 o 
   0   8  15       82.51       84.85      7.42 o 
   1   8  15       33.69       40.88     16.38 o 
   2   8  15       47.08       52.87     11.08 o 
   3   8  15       92.10      119.06     19.12 o 
   4   8  15       51.37       49.26     12.17 o 
   5   8  15       49.72       48.62      8.63 o 
   6   8  15       10.75        8.57      5.84 o 
   7   8  15       24.22       18.24     15.22 o 
  -3   9  15        0.24        1.94      4.73 o 
  -2   9  15      194.39      217.66     29.82 o 
  -1   9  15       43.90       33.55      6.49 o 
   0   9  15        3.57        6.06      4.04 o 
   1   9  15       10.90       15.97      8.52 o 
   2   9  15       40.22       39.35     17.93 o 
   3   9  15       51.28       48.24     18.81 o 
   4   9  15       14.37       24.18     11.42 o 
   5   9  15       24.69       19.81     10.05 o 
   6   9  15        2.56        4.81      5.63 o 
   7   9  15       49.04       47.15      7.86 o 
  -2  10  15       18.76       10.56      9.81 o 
  -1  10  15        8.88        6.83      7.65 o 
   0  10  15      117.85      127.65     11.96 o 
   1  10  15        2.28        4.03      4.74 o 
   2  10  15      123.50      139.05     13.01 o 
   3  10  15       18.46       22.44      9.38 o 
   4  10  15       22.11       21.46      8.02 o 
   5  10  15        0.84        2.88      3.82 o 
   6  10  15        2.91        2.25      4.26 o 
   7  10  15        1.20        2.37      7.50 o 
  -1  11  15        2.54        5.35      4.45 o 
   0  11  15       34.83       23.49     13.22 o 
   1  11  15        4.46        8.82      5.71 o 
   2  11  15        2.25        1.68      2.88 o 
   3  11  15        5.62        3.74      6.13 o 
   4  11  15       98.92      109.51      9.33 o 
   5  11  15       18.46       14.53     12.49 o 
   6  11  15        4.74        3.76      4.44 o 
   0  12  15       30.01       28.05     25.15 o 
   1  12  15        5.55        4.38      3.04 o 
   2  12  15        1.13        4.31      3.95 o 
   3  12  15      125.41      126.86     13.42 o 
   4  12  15       46.87       38.53     20.02 o 
   5  12  15       16.93       16.02      9.78 o 
   6  12  15        0.98        0.39      4.53 o 
  -5  -3  16       50.14       47.63      5.69 o 
  -4  -3  16       67.42       77.71      7.73 o 
  -3  -3  16       17.53       18.99     16.08 o 
  -2  -3  16      159.05      164.18     14.35 o 
  -1  -3  16        6.98        6.21      6.63 o 
   0  -3  16       41.52       22.92     22.16 o 
  -5  -2  16       33.64       37.65      8.70 o 
  -4  -2  16        3.70        3.32      2.43 o 
  -3  -2  16       15.80       11.57      9.92 o 
  -2  -2  16       46.74       38.46     11.72 o 
  -1  -2  16       29.62       22.29     17.65 o 
   0  -2  16       65.14       69.04      7.67 o 
   1  -2  16        6.41        4.11      4.17 o 
   2  -2  16        8.77        4.60      8.35 o 
  -6  -1  16      102.07      129.22     10.96 o 
  -5  -1  16       10.50       10.37      6.82 o 
  -4  -1  16       18.26       19.67     10.99 o 
  -3  -1  16        8.11        7.66      4.95 o 
  -2  -1  16      118.93      125.41      9.54 o 
  -1  -1  16       94.61       88.56     11.10 o 
   0  -1  16       38.94       31.74      6.60 o 
   1  -1  16        2.60        6.72      6.07 o 
   2  -1  16        0.12        0.78      3.01 o 
   3  -1  16        3.76        0.92      3.55 o 
  -6   0  16        9.43        6.55      8.05 o 
  -5   0  16        1.28        2.87      2.77 o 
  -4   0  16       13.95       11.72      6.20 o 
  -3   0  16       19.33       14.13      7.42 o 
  -2   0  16        0.36        0.39      3.05 o 
  -1   0  16      160.84      165.76     13.37 o 
   0   0  16        2.57        1.00      2.14 o 
   1   0  16        1.02        9.10      7.24 o 
   2   0  16       24.78       24.94     18.04 o 
   3   0  16      118.05      149.27     13.83 o 
   4   0  16        9.73        5.24      4.07 o 
  -6   1  16        0.09        1.54      2.05 o 
  -5   1  16       54.99       49.40      6.01 o 
  -4   1  16        7.36        3.05      2.34 o 
  -3   1  16       39.03       53.55      5.61 o 
  -2   1  16        7.98       11.53      6.80 o 
  -1   1  16      133.84      117.89      6.41 o 
   0   1  16        1.50        2.94      2.19 o 
   1   1  16      391.13      461.84     29.90 o 
   2   1  16       75.20       66.98      8.54 o 
   3   1  16      139.14      147.87     17.15 o 
   4   1  16      336.83      448.22     22.64 o 
  -6   2  16       69.46       91.76     10.36 o 
  -5   2  16       40.95       47.08      6.09 o 
  -4   2  16        1.42        1.90      2.50 o 
  -3   2  16        0.88        1.70      2.28 o 
  -2   2  16        4.95        4.80      3.57 o 
  -1   2  16       15.89       18.68      4.54 o 
   0   2  16       39.26       25.72     11.67 o 
   1   2  16        0.06        1.03      2.10 o 
   2   2  16       75.49      102.90      9.53 o 
   3   2  16       27.57       31.02      6.86 o 
   4   2  16        2.69        0.79      2.91 o 
   5   2  16       12.46       11.23      8.30 o 
  -6   3  16       10.93        9.57      8.37 o 
  -5   3  16       24.86       16.81      7.81 o 
  -4   3  16        1.52        1.68      2.05 o 
  -3   3  16       63.95       64.21      7.35 o 
  -2   3  16       36.70       34.74      5.15 o 
  -1   3  16       72.08       58.48      5.58 o 
   0   3  16      137.92      139.77      8.31 o 
   1   3  16       12.86       15.37      7.68 o 
   2   3  16       62.80       91.02      6.57 o 
   3   3  16        3.82        3.55      3.10 o 
   4   3  16       79.91      105.25      8.38 o 
   5   3  16       24.51       30.02     20.39 o 
  -6   4  16       46.74       52.04     10.96 o 
  -5   4  16       44.11       31.48     26.64 o 
  -4   4  16        6.23        5.44      4.73 o 
  -3   4  16      163.26      178.60     17.01 o 
  -2   4  16       19.23       14.55      6.73 o 
  -1   4  16       53.09       43.74      5.01 o 
   0   4  16       86.67       85.09      9.81 o 
   1   4  16       30.37       30.87      4.23 o 
   2   4  16       35.46       47.87      4.45 o 
   3   4  16        1.74        5.41      3.61 o 
   4   4  16       66.63       43.73      5.12 o 
   5   4  16      181.70      239.60     22.33 o 
   6   4  16       61.37       69.70     14.46 o 
  -5   5  16      111.49      123.28     15.91 o 
  -4   5  16        1.12        2.50      4.07 o 
  -3   5  16       11.85        9.85      6.37 o 
  -2   5  16      153.93      143.93     13.36 o 
  -1   5  16       37.77       31.13     15.65 o 
   0   5  16       35.88       38.33     10.40 o 
   1   5  16       11.53       19.47      5.66 o 
   2   5  16       47.04       28.49     12.17 o 
   3   5  16       23.62       26.81     13.06 o 
   4   5  16       48.83       58.97      7.85 o 
   5   5  16      133.84      118.41     11.63 o 
   6   5  16        9.61        6.95     13.48 o 
  -5   6  16      102.09      110.58     18.31 o 
  -4   6  16       55.93       64.99     10.82 o 
  -3   6  16      265.05      296.04     32.80 o 
  -2   6  16       67.76       72.57      8.05 o 
  -1   6  16       38.39       35.65     19.82 o 
   0   6  16      100.17      112.25     12.85 o 
   1   6  16        3.00        2.82      2.26 o 
   2   6  16        3.77        3.33      2.28 o 
   3   6  16       57.93       82.08      9.73 o 
   4   6  16       59.37       57.69     10.32 o 
   5   6  16        6.41       18.48     12.80 o 
   6   6  16       10.43       12.23      8.26 o 
  -4   7  16      108.37       97.23     14.88 o 
  -3   7  16       51.70       49.87     41.65 o 
  -2   7  16       70.81       73.20      8.14 o 
  -1   7  16       22.17       19.02     10.59 o 
   0   7  16       12.48        8.57      5.52 o 
   1   7  16        0.68        2.07      3.21 o 
   2   7  16      186.55      212.13     15.46 o 
   3   7  16        1.96        1.01      2.47 o 
   4   7  16       91.71       90.96      8.53 o 
   5   7  16        5.27       15.54      6.09 o 
   6   7  16        1.95        3.36      2.69 o 
  -3   8  16       20.16       14.86     22.76 o 
  -2   8  16       62.46       64.77     13.01 o 
  -1   8  16      119.45      116.65      9.93 o 
   0   8  16      158.94      181.90     14.06 o 
   1   8  16        7.90        4.62      3.34 o 
   2   8  16        7.44        7.92      5.21 o 
   3   8  16       53.65       60.68     10.76 o 
   4   8  16        1.26        2.72      3.25 o 
   5   8  16        0.25        3.76      3.08 o 
   6   8  16       83.54       79.60      8.83 o 
  -3   9  16        1.27       12.88     16.78 o 
  -2   9  16       78.57       87.82     32.46 o 
  -1   9  16       68.64       81.55     11.78 o 
   0   9  16       10.04        4.49      4.93 o 
   1   9  16       18.65       22.81     12.34 o 
   2   9  16        0.80        1.65      2.90 o 
   3   9  16       22.21       35.37     18.88 o 
   4   9  16       25.82       37.56      9.25 o 
   5   9  16       48.21       53.04     10.02 o 
   6   9  16       55.52       36.52      8.97 o 
  -2  10  16       15.65       12.39     14.00 o 
  -1  10  16       60.48       68.90     11.93 o 
   0  10  16      106.37      116.34      9.29 o 
   1  10  16        9.22        3.85      4.33 o 
   2  10  16        5.22        2.21      4.83 o 
   3  10  16       82.23      103.44     12.94 o 
   4  10  16       38.57       27.17     10.39 o 
   5  10  16      107.31      113.04     16.42 o 
   6  10  16      119.28      149.60     16.22 o 
   0  11  16       53.56       35.95     39.61 o 
   1  11  16      141.18      169.24     14.82 o 
   2  11  16        3.02        3.55      3.56 o 
   3  11  16        1.26        5.51      6.89 o 
   4  11  16       32.95       29.10     24.16 o 
   5  11  16       53.33       53.25     12.55 o 
   2  12  16       10.22        9.86      7.47 o 
   3  12  16       14.90        9.06      9.16 o 
   4  12  16        9.65       12.42      7.70 o 
  -4  -2  17        6.62        7.04      5.22 o 
  -3  -2  17        5.70        3.74      3.67 o 
  -2  -2  17        1.66        2.40      2.62 o 
  -1  -2  17       17.33       11.09     10.85 o 
   0  -2  17       91.22      102.47     12.37 o 
  -4  -1  17        0.09        1.36      1.44 o 
  -3  -1  17       12.48        7.79      7.82 o 
  -2  -1  17        6.40        3.78      3.58 o 
  -1  -1  17        0.11        1.00      3.08 o 
   0  -1  17       45.10       52.54     10.88 o 
   1  -1  17      127.19      153.40     16.12 o 
  -5   0  17        0.13        1.00      2.08 o 
  -4   0  17        0.12        0.11      2.18 o 
  -3   0  17        5.70        6.43      5.65 o 
  -2   0  17        9.11       11.16      9.34 o 
  -1   0  17       12.58        5.63      4.11 o 
   0   0  17       24.91       19.11     12.24 o 
   1   0  17        2.86        1.55      1.93 o 
   2   0  17       51.98       49.94     11.28 o 
  -5   1  17        5.47        6.17      4.54 o 
  -4   1  17        2.85        2.29      2.52 o 
  -3   1  17        2.36        1.37      2.29 o 
  -2   1  17       35.36       36.22      8.64 o 
  -1   1  17       26.52       36.27      5.93 o 
   0   1  17        0.43        0.88      1.92 o 
   1   1  17       61.56       68.24     11.18 o 
   2   1  17        0.75        1.54      3.21 o 
   3   1  17        3.17        5.17      4.49 o 
  -5   2  17       79.30       82.19      9.52 o 
  -4   2  17        6.52        7.58      4.16 o 
  -3   2  17       70.81       73.08      7.32 o 
  -2   2  17       54.49       44.76      7.37 o 
  -1   2  17        6.04        6.24      3.94 o 
   0   2  17       55.27       58.04      5.29 o 
   1   2  17        0.15        1.30      1.79 o 
   2   2  17       22.85       20.26     14.31 o 
   3   2  17       10.13        7.81      6.27 o 
   4   2  17       97.14       72.65      9.10 o 
  -5   3  17       93.43      102.39     33.25 o 
  -4   3  17       30.32       30.19      6.46 o 
  -3   3  17       72.87       72.13      6.93 o 
  -2   3  17       81.35       87.79      6.65 o 
  -1   3  17       25.43       12.66      5.52 o 
   0   3  17        1.54        2.12      2.15 o 
   1   3  17       50.08       47.36      5.23 o 
   2   3  17        4.40       10.62      5.78 o 
   3   3  17        0.00        0.58      3.26 o 
   4   3  17       16.99       37.08      6.02 o 
  -5   4  17      133.87      144.06     21.61 o 
  -4   4  17      220.47      231.20     23.90 o 
  -3   4  17       44.50       54.92      7.87 o 
  -2   4  17      163.23      170.74     12.65 o 
  -1   4  17       34.84       35.43     19.15 o 
   0   4  17       27.29       16.25     11.24 o 
   1   4  17      154.22      157.82     14.79 o 
   2   4  17       44.34       41.26     16.31 o 
   3   4  17       33.89       47.15      8.92 o 
   4   4  17      154.30      191.66     20.36 o 
   5   4  17        0.68        3.84      6.68 o 
  -4   5  17       89.60       89.18     13.26 o 
  -3   5  17        5.61        6.73      3.79 o 
  -2   5  17        3.65        4.56      3.50 o 
  -1   5  17       51.50       45.18     13.96 o 
   0   5  17        0.67        1.37      2.62 o 
   1   5  17        1.07        3.81      4.02 o 
   2   5  17      161.23      168.37     12.81 o 
   3   5  17       36.41       49.88     12.51 o 
   4   5  17       22.07        9.82      6.00 o 
   5   5  17        0.35        2.20      5.11 o 
  -4   6  17      101.25      119.68     19.22 o 
  -3   6  17       75.34       84.64     11.55 o 
  -2   6  17       62.36       62.03     11.30 o 
  -1   6  17       66.31       82.42      8.90 o 
   0   6  17      411.47      378.71     23.64 o 
   1   6  17      115.02       99.09     28.53 o 
   2   6  17        8.25       13.60      8.80 o 
   3   6  17      101.40      139.87     18.79 o 
   4   6  17       28.71       25.98     20.99 o 
   5   6  17       13.53       19.83     18.47 o 
  -3   7  17        5.42        4.50      7.35 o 
  -2   7  17       22.64       20.16     19.18 o 
  -1   7  17       43.65       45.78     10.60 o 
   0   7  17       47.50       43.39      8.50 o 
   1   7  17       18.08       18.80     12.32 o 
   2   7  17       51.83       49.35     14.25 o 
   3   7  17        8.23       10.12      6.58 o 
   4   7  17       58.31       76.64      9.01 o 
   5   7  17      246.35      351.45     24.45 o 
  -3   8  17       54.07       50.22     10.13 o 
  -2   8  17        1.20        1.32      6.50 o 
  -1   8  17       39.06       42.93      6.00 o 
   0   8  17       73.57       71.90     13.11 o 
   1   8  17        0.21        1.66      3.06 o 
   2   8  17       54.50       48.13     21.56 o 
   3   8  17       82.90      109.35     14.79 o 
   4   8  17       54.69       44.18     18.24 o 
   5   8  17       93.83       83.39     17.18 o 
  -2   9  17        1.11        1.86      7.78 o 
  -1   9  17        0.01        1.93      4.68 o 
   0   9  17        2.41        2.67      2.90 o 
   1   9  17      102.91      101.67     15.09 o 
   2   9  17      105.18      106.65     16.15 o 
   3   9  17       18.75       11.07      6.39 o 
   4   9  17       53.29       77.42     24.26 o 
   5   9  17      127.45      178.27     20.13 o 
  -1  10  17        2.40        3.02      5.70 o 
   0  10  17        9.89        9.14      8.02 o 
   1  10  17       76.68       63.80     10.47 o 
   2  10  17       28.67       28.33     19.69 o 
   3  10  17      107.74      126.12     15.38 o 
   4  10  17        4.71        5.59      4.07 o 
   5  10  17        8.15        5.90      5.09 o 
   1  11  17        1.93        2.69      3.14 o 
   2  11  17        0.10        3.31      3.46 o 
   3  11  17        0.02        1.31      3.73 o 
   4  11  17       15.21       17.31     16.59 o 
  -3   0  18        7.38        6.62      4.77 o 
  -2   0  18        2.47        0.69      1.69 o 
  -1   0  18        3.56        6.31      4.07 o 
   0   0  18        0.71        2.19      3.19 o 
  -4   1  18       16.35        9.53      8.94 o 
  -3   1  18        0.03        1.35      2.52 o 
  -2   1  18        0.33        0.08      1.47 o 
  -1   1  18       13.86        7.60      4.10 o 
   0   1  18       13.26       10.70      8.59 o 
   1   1  18       75.14       88.78     11.07 o 
   2   1  18        0.58        2.46      3.57 o 
  -4   2  18       76.57       84.79     11.00 o 
  -3   2  18        6.39        4.62      4.45 o 
  -2   2  18       29.95       30.30      5.82 o 
  -1   2  18       23.53       41.30      5.59 o 
   0   2  18       78.35       68.25      5.49 o 
   1   2  18       32.23       22.80      4.58 o 
   2   2  18       17.80        9.48      9.82 o 
  -4   3  18       51.86       36.30     36.17 o 
  -3   3  18        0.17        0.92      2.58 o 
  -2   3  18        4.03        8.64      6.01 o 
  -1   3  18        6.26        3.46      3.84 o 
   0   3  18        6.97        9.86      5.73 o 
   1   3  18       15.62        7.33      6.82 o 
   2   3  18      133.26      138.34     19.61 o 
   3   3  18        0.01        1.84      4.53 o 
  -4   4  18        6.74        8.96      9.44 o 
  -3   4  18       34.78       37.07      7.87 o 
  -2   4  18       18.19       21.30     16.74 o 
  -1   4  18        6.20       11.47     10.64 o 
   0   4  18      156.58      138.55     12.99 o 
   1   4  18        5.41        2.97      3.43 o 
   2   4  18      319.28      297.43     15.74 o 
   3   4  18       17.54       15.61     25.85 o 
   4   4  18       74.64       96.16     22.18 o 
  -3   5  18        9.14       13.88     16.73 o 
  -2   5  18       19.01       12.59      8.05 o 
  -1   5  18        3.43        1.18      2.91 o 
   0   5  18        0.48        1.20      2.08 o 
   1   5  18      180.83      170.48     15.46 o 
   2   5  18       29.45       24.67     14.55 o 
   3   5  18      133.88      128.00     12.99 o 
   4   5  18      240.14      254.38     39.95 o 
  -3   6  18       45.13       30.07     25.94 o 
  -2   6  18       32.95       21.88     17.41 o 
  -1   6  18       53.94       72.42     10.79 o 
   0   6  18        6.68        2.82      6.88 o 
   1   6  18       65.89       61.00     15.42 o 
   2   6  18       75.23       79.57     10.67 o 
   3   6  18      176.71      219.77     16.84 o 
   4   6  18      152.40      170.12     19.18 o 
  -2   7  18        2.77        1.15      4.55 o 
  -1   7  18        9.45        5.71      4.01 o 
   0   7  18        0.07        2.40      2.83 o 
   1   7  18        5.09        6.47      3.56 o 
   2   7  18       35.39       25.28     15.36 o 
   3   7  18      144.86      126.06     11.92 o 
   4   7  18        1.36        2.94      2.51 o 
  -1   8  18        5.80        5.93      4.41 o 
   0   8  18       38.25       25.45     15.95 o 
   1   8  18        3.26        5.57      3.00 o 
   2   8  18       29.16       30.99     21.20 o 
   3   8  18      165.70      190.38     18.01 o 
   4   8  18        1.24        2.92      3.03 o 
   0   9  18        1.52        3.31      2.84 o 
   1   9  18        5.66        5.09      4.48 o 
   2   9  18        5.50        3.88      5.53 o 
   3   9  18        2.75        5.20      4.37 o 
   4   9  18       24.05       23.33     17.92 o 
   2  10  18        0.18        1.35      3.76 o 
   3  10  18       17.57       12.83      9.95 o 
  -1   2  19       44.73       63.26     13.09 o 
   0   2  19        0.76        1.42      6.43 o 
  -2   3  19       30.61       31.93      6.76 o 
  -1   3  19       51.42       25.26     16.48 o 
   0   3  19       24.50       32.04     13.82 o 
   1   3  19       32.73       21.45     24.49 o 
  -2   4  19      153.59      178.38     17.05 o 
  -1   4  19      115.67      127.06     14.92 o 
   0   4  19       17.76        6.97      3.88 o 
   1   4  19       26.17       11.89      9.56 o 
   2   4  19       39.17       45.82     17.41 o 
  -2   5  19        7.10        4.49      5.44 o 
  -1   5  19       51.71       27.15     21.39 o 
   0   5  19       61.19       90.67     11.85 o 
   1   5  19        2.13        5.37      5.23 o 
   2   5  19       44.36       26.27     21.86 o 
  -1   6  19       19.61       19.67     16.10 o 
   0   6  19       78.76       57.51     20.29 o 
   1   6  19       35.14       42.60      9.32 o 
   2   6  19       28.21       13.06     11.64 o 
   0   7  19       25.94       43.19      9.64 o 
   1   7  19       23.48       15.46      9.73 o 
   2   7  19       88.59      103.64     11.91 o 
   1   8  19        3.94        7.66      7.73 o 
   2   8  19        1.05        1.63      4.04 o 
                                                 
